# Supplementary material for: Crystal structure of catena-poly[[silver(I)-{μ-2,6-bis­[(1H-pyrazol-1-yl)meth­yl]pyridine-κ3 N 1,N 2:N 2′}] nitrate]
Source: Acta Crystallogr E Crystallogr Commun. 2015 Mar 7;71(Pt 4):m79–80. doi: 10.1107/S2056989015004120 (PMC4438834; doi:10.1107/S2056989015004120)
Supplement: Supplementary file 1 [file e-71-00m79-sup1.cif]

##############################################################################
#                                                                            #
# This CIF contains the data in a paper accepted for publication in          #
# Acta Crystallographica Section E. It conforms to the requirements of       #
# Notes for Authors for Acta Crystallographica Section E, and has been       #
# peer reviewed under the auspices of the IUCr Commission on Journals.       #
#                                                                            #
# Full details of the Crystallographic Information File format               #
# are given in the paper "The Crystallographic Information File (CIF):       #
# a New Standard Archive File for Crystallography" by S. R. Hall, F. H.      #
# Allen and I. D. Brown [Acta Cryst. (1991), A47, 655-685].                  #
#                                                                            #
# The current version of the core CIF dictionary is obtainable from          #
# ftp://ftp.iucr.org/pub/cif_core.dic.                                       #
#                                                                            #
# Software is freely available for graphical display of the structure(s)     #
# in this CIF. For information consult the CIF software page                 #
# http://www.iucr.org/resources/cif/software.                                #
#                                                                            #
# This file may be used for bona fide research purposes within the           #
# scientific community so long as proper attribution is given to the journal # 
# article from which it was obtained.                                        #
#                                                                            #
##############################################################################
data_global
_audit_creation_method     'WinGX routine CIF_UPDATE'
_audit_conform_dict_name     cif_core.dic
_audit_conform_dict_version     2.4.3
_journal_data_validation_number     ?
_journal_date_recd_electronic     2015-02-06
_journal_date_accepted     2015-02-26
_journal_name_full     'Acta Crystallographica, Section E'
_journal_year     2015
_journal_volume     71
_journal_issue      4
_journal_page_first     m79
_journal_page_last     m80
_journal_paper_category     HM
_journal_paper_doi     10.1107/S2056989015004120
_journal_coeditor_code     ZQ2231
_publ_contact_author_name     'Sung Kwon Kang'
_publ_contact_author_address
;
Department of Chemistry
Chungnam National University
Daejeon 305-764
Republic of Korea
;
_publ_contact_author_email     skkang@cnu.ac.kr
_publ_contact_author_fax      8E307(4)
_publ_contact_author_phone      8E307(4)
_publ_section_title
;\
Crystal structure of
<i>catena</i>-poly[[silver(I)-{\m-2,6-bis[(1<i>H</i>-pyrazol-1-yl)methyl]\
pyridine-\k^3^<i>N</i>^1^,<i>N</i>^2^:<i>N</i>^2'^}] nitrate]
;
loop_
    _publ_author_name
    _publ_author_footnote
    _publ_author_address
    'Kim, Daeyoung' ?
; Department of Chemistry,
Chungnam National University,
Daejeon 305-764,
Republic of Korea
;
    'Kang, Sung Kwon' ?
;
Department of Chemistry,
Chungnam National University,
Daejeon 305-764,
Republic of Korea
;
_publ_section_synopsis     .
data_I
_database_code_depnum_ccdc_archive 'CCDC 1051419'
_audit_creation_method     'WinGX routine CIF_UPDATE'
_chemical_name_systematic
;\
<i>catena</i>-Poly[[silver(I)-{\m-2,6-bis[(1<i>H</i>-pyrazol-\
1-yl)methyl]pyridine-\k^3^<i>N</i>^1^,<i>N</i>^2^:<i>N</i>^2'^}] nitrate]
;
_chemical_formula_moiety     'C13 H13 Ag N5 +, N O3 -'
_chemical_formula_sum     'C13 H13 Ag N6 O3'
_chemical_formula_iupac     '[Ag (C13 H13 N5)] N O3'
_chemical_formula_weight     409.16
_symmetry_cell_setting     monoclinic
_symmetry_space_group_name_H-M     'P 21/c'
_symmetry_space_group_name_Hall     '-P 2ybc'
loop_
    _space_group_symop_operation_xyz
    'x, y, z'
    '-x, y+1/2, -z+1/2'
    '-x, -y, -z'
    'x, -y-1/2, z-1/2'
_cell_length_a     9.9604(6)
_cell_length_b     14.3192(9)
_cell_length_c     10.6878(7)
_cell_angle_alpha     90
_cell_angle_beta     98.9100(9)
_cell_angle_gamma     90
_cell_volume     1505.95(16)
_cell_formula_units_Z     4
_cell_measurement_reflns_used     6606
_cell_measurement_theta_min     2.4
_cell_measurement_theta_max     28.28
_cell_measurement_temperature     296(2)
_exptl_crystal_description     block
_exptl_crystal_colour     colourless
_exptl_crystal_size_max     0.25
_exptl_crystal_size_mid     0.23
_exptl_crystal_size_min     0.21
_exptl_crystal_density_diffrn     1.805
_exptl_crystal_F_000     816
_exptl_absorpt_coefficient_mu     1.363
_exptl_absorpt_correction_type     multi-scan
_exptl_absorpt_process_details
;
(SADABS; Bruker, 2002)
;
_exptl_absorpt_correction_T_min     0.546
_exptl_absorpt_correction_T_max     0.726
_exptl_special_details     ?
_diffrn_ambient_temperature     296(2)
_diffrn_radiation_type     MoK\a
_diffrn_radiation_wavelength     0.71073
_diffrn_measurement_device_type     'Bruker SMART CCD area-detector'
_diffrn_measurement_method     '\f and \w scans'
_diffrn_reflns_number     12683
_diffrn_reflns_av_R_equivalents     0.0172
_diffrn_reflns_theta_min     2.07
_diffrn_reflns_theta_max     28.294
_diffrn_reflns_theta_full     25.242
_diffrn_measured_fraction_theta_max     0.966
_diffrn_measured_fraction_theta_full     0.982
_diffrn_reflns_limit_h_min     -13
_diffrn_reflns_limit_h_max     13
_diffrn_reflns_limit_k_min     -18
_diffrn_reflns_limit_k_max     19
_diffrn_reflns_limit_l_min     -14
_diffrn_reflns_limit_l_max     10
_refine_special_details     ?
_reflns_number_total     3618
_reflns_number_gt     3087
_reflns_threshold_expression     I>2\s(I)
_refine_ls_structure_factor_coef     Fsqd
_refine_ls_matrix_type     full
_refine_ls_R_factor_all     0.0354
_refine_ls_R_factor_gt     0.0268
_refine_ls_wR_factor_ref     0.0625
_refine_ls_goodness_of_fit_ref     1.042
_refine_ls_restrained_S_all     1.042
_refine_ls_number_reflns     3618
_refine_ls_number_parameters     208
_refine_ls_number_restraints     0
_refine_ls_hydrogen_treatment     constr
_refine_ls_weighting_scheme     calc
_refine_ls_weighting_details
              'w=1/[\s^2^(Fo^2^)+(0.0274P)^2^+0.6850P] where P=(Fo^2^+2Fc^2^)/3'
_atom_sites_solution_hydrogens     geom
_refine_ls_shift/su_max     0.001
_refine_ls_shift/su_mean     0
_refine_diff_density_max     0.426
_refine_diff_density_min     -0.394
_refine_ls_extinction_method     none
loop_
    _atom_type_symbol
    _atom_type_description
    _atom_type_scat_dispersion_real
    _atom_type_scat_dispersion_imag
    _atom_type_scat_source
    C C 0.0033 0.0016 'International Tables Vol C Tables 4.2.6.8 and 6.1.1.4'
    H H 0 0 'International Tables Vol C Tables 4.2.6.8 and 6.1.1.4'
    N N 0.0061 0.0033 'International Tables Vol C Tables 4.2.6.8 and 6.1.1.4'
    O O 0.0106 0.006 'International Tables Vol C Tables 4.2.6.8 and 6.1.1.4'
    Ag Ag -0.8971 1.1015 'International Tables Vol C Tables 4.2.6.8 and 6.1.1.4'
_computing_data_collection
;
SMART (Bruker, 2002)
;
_computing_cell_refinement
;
SAINT (Bruker, 2002)
;
_computing_data_reduction
;
SAINT (Bruker, 2002)
;
_computing_structure_solution
;
SHELXS2013 (Sheldrick, 2008)
;
_computing_structure_refinement
;
SHELXL2013 (Sheldrick, 2015)
;
_computing_molecular_graphics
;
ORTEP-3 for Windows (Farrugia, 2012)
;
_computing_publication_material
;
WinGX (Farrugia, 2012)
;
loop_
    _atom_site_type_symbol
    _atom_site_label
    _atom_site_fract_x
    _atom_site_fract_y
    _atom_site_fract_z
    _atom_site_U_iso_or_equiv
    _atom_site_adp_type
    _atom_site_calc_flag
    _atom_site_occupancy
    _atom_site_disorder_assembly
    _atom_site_disorder_group
    Ag Ag1 0.11928(2) 0.23756(2) 0.31490(2) 0.04028(7) Uani d 1 . .
    N N1 -0.04629(18) 0.16608(14) 0.17705(18) 0.0399(4) Uani d 1 . .
    N N2 -0.17162(18) 0.15774(13) 0.20861(17) 0.0370(4) Uani d 1 . .
    N N3 0.00565(16) 0.17147(12) 0.46594(15) 0.0297(4) Uani d 1 . .
    N N4 0.30868(17) 0.12786(13) 0.70046(17) 0.0341(4) Uani d 1 . .
    N N5 0.28527(18) 0.16529(13) 0.81157(16) 0.0358(4) Uani d 1 . .
    C C1 -0.0480(2) 0.11349(17) 0.0749(2) 0.0433(5) Uani d 1 . .
    H H1 0.0253 0.106 0.0314 0.052 Uiso calc 1 . .
    C C2 -0.1733(3) 0.07115(19) 0.0413(3) 0.0516(6) Uani d 1 . .
    H H2 -0.1996 0.0308 -0.0263 0.062 Uiso calc 1 . .
    C C3 -0.2497(2) 0.10127(19) 0.1282(2) 0.0494(6) Uani d 1 . .
    H H3 -0.3397 0.0855 0.1313 0.059 Uiso calc 1 . .
    C C4 -0.2034(2) 0.20274(17) 0.3231(2) 0.0397(5) Uani d 1 . .
    H H4A -0.3006 0.1994 0.3237 0.048 Uiso calc 1 . .
    H H4B -0.1782 0.2681 0.3225 0.048 Uiso calc 1 . .
    C C5 -0.1295(2) 0.15704(15) 0.4414(2) 0.0330(5) Uani d 1 . .
    C C6 -0.1955(2) 0.10294(17) 0.5200(2) 0.0434(6) Uani d 1 . .
    H H6 -0.2892 0.0949 0.503 0.052 Uiso calc 1 . .
    C C7 -0.1202(2) 0.06098(17) 0.6244(2) 0.0446(6) Uani d 1 . .
    H H7 -0.1625 0.0235 0.6777 0.053 Uiso calc 1 . .
    C C8 0.0186(2) 0.07517(15) 0.6487(2) 0.0371(5) Uani d 1 . .
    H H8 0.071 0.0472 0.7183 0.044 Uiso calc 1 . .
    C C9 0.0783(2) 0.13177(14) 0.56789(19) 0.0302(4) Uani d 1 . .
    C C10 0.2274(2) 0.15549(16) 0.58221(19) 0.0349(5) Uani d 1 . .
    H H10A 0.2649 0.1262 0.5135 0.042 Uiso calc 1 . .
    H H10B 0.236 0.2225 0.5728 0.042 Uiso calc 1 . .
    C C11 0.4251(2) 0.07940(18) 0.7160(3) 0.0478(6) Uani d 1 . .
    H H11 0.4625 0.0485 0.653 0.057 Uiso calc 1 . .
    C C12 0.4785(3) 0.08368(19) 0.8407(3) 0.0569(7) Uani d 1 . .
    H H12 0.5584 0.056 0.8802 0.068 Uiso calc 1 . .
    C C13 0.3895(2) 0.13761(18) 0.8967(2) 0.0472(6) Uani d 1 . .
    H H13 0.4008 0.1526 0.9824 0.057 Uiso calc 1 . .
    N N6 0.3934(2) 0.12375(14) 0.2741(2) 0.0463(5) Uani d 1 . .
    O O1 0.46828(19) 0.16474(15) 0.21131(19) 0.0656(5) Uani d 1 . .
    O O2 0.2747(2) 0.10663(15) 0.2250(3) 0.0822(7) Uani d 1 . .
    O O3 0.4345(3) 0.10089(19) 0.3834(2) 0.1001(9) Uani d 1 . .
loop_
    _atom_site_aniso_label
    _atom_site_aniso_U_11
    _atom_site_aniso_U_22
    _atom_site_aniso_U_33
    _atom_site_aniso_U_12
    _atom_site_aniso_U_13
    _atom_site_aniso_U_23
    Ag1 0.03190(10) 0.04830(12) 0.04040(12) -0.00783(7) 0.00483(8) 0.00771(8)
    N1 0.0312(10) 0.0513(11) 0.0371(11) -0.0051(8) 0.0042(8) -0.0017(9)
    N2 0.0272(9) 0.0495(11) 0.0323(10) 0.0015(8) -0.0017(8) -0.0004(8)
    N3 0.0264(9) 0.0379(9) 0.0242(9) -0.0010(7) 0.0022(7) -0.0021(7)
    N4 0.0288(9) 0.0437(10) 0.0286(9) 0.0067(7) 0.0004(7) -0.0031(8)
    N5 0.0343(10) 0.0439(10) 0.0273(10) 0.0078(8) -0.0011(8) -0.0022(8)
    C1 0.0387(13) 0.0558(14) 0.0350(13) 0.0032(11) 0.0039(10) -0.0005(11)
    C2 0.0455(15) 0.0637(16) 0.0419(15) 0.0022(12) -0.0052(12) -0.0141(12)
    C3 0.0292(12) 0.0692(17) 0.0460(15) -0.0055(11) -0.0058(11) -0.0096(12)
    C4 0.0275(11) 0.0533(13) 0.0368(13) 0.0064(9) 0.0005(9) -0.0047(10)
    C5 0.0266(11) 0.0411(12) 0.0309(12) -0.0005(8) 0.0031(9) -0.0066(9)
    C6 0.0282(11) 0.0580(15) 0.0448(14) -0.0100(10) 0.0077(10) -0.0079(11)
    C7 0.0483(15) 0.0517(14) 0.0354(13) -0.0156(11) 0.0121(11) 0.0005(11)
    C8 0.0428(13) 0.0395(12) 0.0284(11) -0.0035(9) 0.0039(10) 0.0006(9)
    C9 0.0308(11) 0.0341(10) 0.0254(10) 0.0001(8) 0.0032(8) -0.0048(8)
    C10 0.0291(11) 0.0501(13) 0.0246(11) 0.0002(9) 0.0011(9) -0.0001(9)
    C11 0.0329(12) 0.0548(15) 0.0540(16) 0.0134(11) 0.0018(11) -0.0095(12)
    C12 0.0395(14) 0.0646(17) 0.0591(18) 0.0201(12) -0.0158(13) -0.0025(13)
    C13 0.0441(14) 0.0576(15) 0.0340(13) 0.0079(11) -0.0125(10) -0.0022(11)
    N6 0.0419(12) 0.0504(12) 0.0502(13) 0.0160(9) 0.0181(11) 0.0031(10)
    O1 0.0448(11) 0.0948(15) 0.0613(13) -0.0115(10) 0.0212(10) 0.0002(11)
    O2 0.0391(11) 0.0674(14) 0.141(2) -0.0078(10) 0.0174(13) -0.0111(13)
    O3 0.138(2) 0.119(2) 0.0488(13) 0.0729(18) 0.0331(14) 0.0239(13)
_geom_special_details
;
All e.s.d.'s (except the e.s.d. in the dihedral angle between two l.s. planes)
are estimated using the full covariance matrix. The cell e.s.d.'s are taken
into account individually in the estimation of e.s.d.'s in distances, angles
and torsion angles; correlations between e.s.d.'s in cell parameters are only
used when they are defined by crystal symmetry. An approximate (isotropic)
treatment of cell e.s.d.'s is used for estimating e.s.d.'s involving l.s.
planes.
;
loop_
    _geom_bond_atom_site_label_1
    _geom_bond_atom_site_label_2
    _geom_bond_site_symmetry_2
    _geom_bond_distance
    _geom_bond_publ_flag
    Ag1 N5 4_565 2.1652(17) ?
    Ag1 N1 . 2.2772(19) ?
    Ag1 N3 . 2.3126(16) ?
    N1 C1 . 1.325(3) ?
    N1 N2 . 1.348(3) ?
    N2 C3 . 1.338(3) ?
    N2 C4 . 1.461(3) ?
    N3 C9 . 1.338(3) ?
    N3 C5 . 1.347(2) ?
    N4 C11 . 1.340(3) ?
    N4 N5 . 1.356(2) ?
    N4 C10 . 1.446(3) ?
    N5 C13 . 1.331(3) ?
    N5 Ag1 4_566 2.1652(17) ?
    C1 C2 . 1.384(3) ?
    C1 H1 . 0.93 ?
    C2 C3 . 1.359(4) ?
    C2 H2 . 0.93 ?
    C3 H3 . 0.93 ?
    C4 C5 . 1.510(3) ?
    C4 H4A . 0.97 ?
    C4 H4B . 0.97 ?
    C5 C6 . 1.382(3) ?
    C6 C7 . 1.381(3) ?
    C6 H6 . 0.93 ?
    C7 C8 . 1.382(3) ?
    C7 H7 . 0.93 ?
    C8 C9 . 1.384(3) ?
    C8 H8 . 0.93 ?
    C9 C10 . 1.508(3) ?
    C10 H10A . 0.97 ?
    C10 H10B . 0.97 ?
    C11 C12 . 1.358(4) ?
    C11 H11 . 0.93 ?
    C12 C13 . 1.380(4) ?
    C12 H12 . 0.93 ?
    C13 H13 . 0.93 ?
    N6 O3 . 1.222(3) ?
    N6 O1 . 1.227(3) ?
    N6 O2 . 1.241(3) ?
loop_
    _geom_angle_atom_site_label_1
    _geom_angle_atom_site_label_2
    _geom_angle_atom_site_label_3
    _geom_angle_site_symmetry_1
    _geom_angle_site_symmetry_3
    _geom_angle
    _geom_angle_publ_flag
    N5 Ag1 N1 4_565 . 139.15(7) ?
    N5 Ag1 N3 4_565 . 137.05(6) ?
    N1 Ag1 N3 . . 83.34(6) ?
    C1 N1 N2 . . 105.18(18) ?
    C1 N1 Ag1 . . 134.79(16) ?
    N2 N1 Ag1 . . 118.94(14) ?
    C3 N2 N1 . . 111.20(19) ?
    C3 N2 C4 . . 128.7(2) ?
    N1 N2 C4 . . 120.01(18) ?
    C9 N3 C5 . . 119.42(17) ?
    C9 N3 Ag1 . . 118.76(13) ?
    C5 N3 Ag1 . . 120.62(13) ?
    C11 N4 N5 . . 111.05(18) ?
    C11 N4 C10 . . 127.36(19) ?
    N5 N4 C10 . . 120.55(17) ?
    C13 N5 N4 . . 105.05(18) ?
    C13 N5 Ag1 . 4_566 134.18(16) ?
    N4 N5 Ag1 . 4_566 120.26(13) ?
    N1 C1 C2 . . 111.0(2) ?
    N1 C1 H1 . . 124.5 ?
    C2 C1 H1 . . 124.5 ?
    C3 C2 C1 . . 105.2(2) ?
    C3 C2 H2 . . 127.4 ?
    C1 C2 H2 . . 127.4 ?
    N2 C3 C2 . . 107.4(2) ?
    N2 C3 H3 . . 126.3 ?
    C2 C3 H3 . . 126.3 ?
    N2 C4 C5 . . 111.67(18) ?
    N2 C4 H4A . . 109.3 ?
    C5 C4 H4A . . 109.3 ?
    N2 C4 H4B . . 109.3 ?
    C5 C4 H4B . . 109.3 ?
    H4A C4 H4B . . 107.9 ?
    N3 C5 C6 . . 121.5(2) ?
    N3 C5 C4 . . 116.07(18) ?
    C6 C5 C4 . . 122.41(19) ?
    C7 C6 C5 . . 119.0(2) ?
    C7 C6 H6 . . 120.5 ?
    C5 C6 H6 . . 120.5 ?
    C6 C7 C8 . . 119.4(2) ?
    C6 C7 H7 . . 120.3 ?
    C8 C7 H7 . . 120.3 ?
    C7 C8 C9 . . 118.8(2) ?
    C7 C8 H8 . . 120.6 ?
    C9 C8 H8 . . 120.6 ?
    N3 C9 C8 . . 121.82(19) ?
    N3 C9 C10 . . 112.75(18) ?
    C8 C9 C10 . . 125.43(19) ?
    N4 C10 C9 . . 115.87(18) ?
    N4 C10 H10A . . 108.3 ?
    C9 C10 H10A . . 108.3 ?
    N4 C10 H10B . . 108.3 ?
    C9 C10 H10B . . 108.3 ?
    H10A C10 H10B . . 107.4 ?
    N4 C11 C12 . . 107.3(2) ?
    N4 C11 H11 . . 126.3 ?
    C12 C11 H11 . . 126.3 ?
    C11 C12 C13 . . 105.7(2) ?
    C11 C12 H12 . . 127.1 ?
    C13 C12 H12 . . 127.1 ?
    N5 C13 C12 . . 110.8(2) ?
    N5 C13 H13 . . 124.6 ?
    C12 C13 H13 . . 124.6 ?
    O3 N6 O1 . . 120.6(3) ?
    O3 N6 O2 . . 120.5(3) ?
    O1 N6 O2 . . 118.9(2) ?
loop_
    _geom_hbond_atom_site_label_D
    _geom_hbond_atom_site_label_H
    _geom_hbond_atom_site_label_A
    _geom_hbond_site_symmetry_A
    _geom_hbond_distance_DH
    _geom_hbond_distance_HA
    _geom_hbond_distance_DA
    _geom_hbond_angle_DHA
    C3 H3 O1 1_455 0.93 2.49 3.206(3) 134
    C4 H4A O1 1_455 0.97 2.48 3.347(3) 149
    C10 H10A O3 . 0.97 2.38 3.277(3) 154
    C11 H11 O3 3_656 0.93 2.43 3.195(3) 140
    C13 H13 O1 1_556 0.93 2.44 3.355(3) 167
_iucr_refine_instructions_details
;
TITL [C13 H13 Ag N5](N O3) in P2(1)/c
CELL 0.71073   9.96040  14.31920  10.68780  90.0000  98.9100  90.0000
ZERR   4.00   0.00060   0.00090   0.00070   0.0000   0.0009   0.0000
LATT  1
SYMM -X, 0.5+Y, 0.5-Z
SFAC C H N O AG
UNIT 52 52 24 12 4
htab
acta
EQIV $1 x-1, y, z
HTAB C3 O1_$1
HTAB C4 O1_$1
HTAB C10 O3
EQIV $2 -x+1, -y, -z+1
HTAB C11 O3_$2
EQIV $3 x, y, z+1
HTAB C13 O1_$3
MPLA 6 C1 > C4 N1 N2
MPLA 7 C4 > C9 N3
MPLA 6 C10 > C13 N4 N5
L.S. 5
BOND $H
FMAP 2
PLAN -5
WGHT    0.027400    0.685000
FVAR       0.12617
MOLE   1
AG1   5    0.119283    0.237558    0.314903    11.00000    0.03190    0.04830 =
         0.04040    0.00771    0.00483   -0.00783
N1    3   -0.046289    0.166080    0.177046    11.00000    0.03117    0.05127 =
         0.03707   -0.00167    0.00424   -0.00509
N2    3   -0.171621    0.157744    0.208611    11.00000    0.02719    0.04949 =
         0.03232   -0.00037   -0.00166    0.00154
N3    3    0.005646    0.171473    0.465935    11.00000    0.02645    0.03792 =
         0.02424   -0.00211    0.00219   -0.00099
N4    3    0.308676    0.127858    0.700456    11.00000    0.02879    0.04368 =
         0.02864   -0.00311    0.00042    0.00670
N5    3    0.285269    0.165293    0.811566    11.00000    0.03430    0.04388 =
         0.02732   -0.00216   -0.00109    0.00779
C1    1   -0.047997    0.113493    0.074857    11.00000    0.03866    0.05578 =
         0.03500   -0.00053    0.00388    0.00319
AFIX  43
H1    2    0.025300    0.106011    0.031426    11.00000   -1.20000
AFIX   0
C2    1   -0.173324    0.071146    0.041267    11.00000    0.04551    0.06365 =
         0.04190   -0.01409   -0.00520    0.00223
AFIX  43
H2    2   -0.199611    0.030783   -0.026258    11.00000   -1.20000
AFIX   0
C3    1   -0.249706    0.101265    0.128244    11.00000    0.02925    0.06917 =
         0.04600   -0.00961   -0.00582   -0.00552
AFIX  43
H3    2   -0.339715    0.085503    0.131315    11.00000   -1.20000
AFIX   0
C4    1   -0.203447    0.202742    0.323098    11.00000    0.02752    0.05326 =
         0.03681   -0.00473    0.00048    0.00642
AFIX  23
H4A   2   -0.300604    0.199381    0.323741    11.00000   -1.20000
H4B   2   -0.178171    0.268142    0.322512    11.00000   -1.20000
AFIX   0
C5    1   -0.129494    0.157042    0.441415    11.00000    0.02656    0.04106 =
         0.03091   -0.00664    0.00312   -0.00051
C6    1   -0.195466    0.102939    0.520041    11.00000    0.02815    0.05803 =
         0.04480   -0.00793    0.00772   -0.01002
AFIX  43
H6    2   -0.289168    0.094891    0.502961    11.00000   -1.20000
AFIX   0
C7    1   -0.120176    0.060984    0.624388    11.00000    0.04834    0.05175 =
         0.03535    0.00049    0.01207   -0.01561
AFIX  43
H7    2   -0.162514    0.023542    0.677739    11.00000   -1.20000
AFIX   0
C8    1    0.018613    0.075169    0.648750    11.00000    0.04282    0.03948 =
         0.02837    0.00061    0.00394   -0.00348
AFIX  43
H8    2    0.071039    0.047182    0.718251    11.00000   -1.20000
AFIX   0
C9    1    0.078262    0.131772    0.567889    11.00000    0.03076    0.03412 =
         0.02541   -0.00483    0.00317    0.00014
C10   1    0.227383    0.155494    0.582213    11.00000    0.02906    0.05012 =
         0.02458   -0.00009    0.00106    0.00016
AFIX  23
H10A  2    0.264879    0.126157    0.513461    11.00000   -1.20000
H10B  2    0.236043    0.222504    0.572829    11.00000   -1.20000
AFIX   0
C11   1    0.425137    0.079404    0.716013    11.00000    0.03294    0.05484 =
         0.05397   -0.00945    0.00184    0.01337
AFIX  43
H11   2    0.462529    0.048542    0.653024    11.00000   -1.20000
AFIX   0
C12   1    0.478486    0.083680    0.840729    11.00000    0.03953    0.06464 =
         0.05909   -0.00248   -0.01578    0.02010
AFIX  43
H12   2    0.558412    0.056007    0.880226    11.00000   -1.20000
AFIX   0
C13   1    0.389496    0.137614    0.896721    11.00000    0.04409    0.05760 =
         0.03400   -0.00218   -0.01249    0.00793
AFIX  43
H13   2    0.400841    0.152588    0.982382    11.00000   -1.20000
AFIX   0
MOLE 2
N6    3    0.393392    0.123746    0.274102    11.00000    0.04195    0.05038 =
         0.05017    0.00305    0.01811    0.01602
O1    4    0.468284    0.164741    0.211309    11.00000    0.04481    0.09477 =
         0.06134    0.00023    0.02120   -0.01149
O2    4    0.274725    0.106627    0.225007    11.00000    0.03907    0.06737 =
         0.14122   -0.01112    0.01738   -0.00783
O3    4    0.434550    0.100887    0.383437    11.00000    0.13834    0.11912 =
         0.04879    0.02392    0.03305    0.07292
HKLF 4
REM  [C13 H13 Ag N5](N O3) in P2(1)/c
REM R1 =  0.0268 for    3087 Fo > 4sig(Fo)  and  0.0354 for all    3618 data
REM    208 parameters refined using      0 restraints
END
WGHT      0.0274      0.6822
REM Instructions for potential hydrogen bonds
HTAB C3 O1_$1
HTAB C4 O1_$1
HTAB C10 O3
HTAB C11 O3_$2
HTAB C13 O1_$3
REM Highest difference peak  0.426,  deepest hole -0.394,  1-sigma level  0.060
Q1    1   0.0436  0.2595  0.3122  11.00000  0.05    0.43
Q2    1   0.1448  0.1757  0.3332  11.00000  0.05    0.40
Q3    1   0.1090  0.1756  0.2791  11.00000  0.05    0.38
Q4    1   0.0811  0.2919  0.2799  11.00000  0.05    0.36
Q5    1   0.1524  0.2398  0.2546  11.00000  0.05    0.31
;
