# Supplementary material for: Crystal structure of catena-poly[[silver(I)-{μ-2,6-bis­[(1H-pyrazol-1-yl)meth­yl]pyridine-κ3 N 1,N 2:N 2′}] nitrate]
Source: Acta Crystallogr E Crystallogr Commun. 2015 Mar 7;71(Pt 4):m79–80. doi: 10.1107/S2056989015004120 (PMC4438834; doi:10.1107/S2056989015004120)
Supplement: Supplementary file 2 [file e-71-00m79-Isup2.hkl]

#
# h,k,l, Fc-squared, Fo-squared, sigma(Fo-squared), status flag
#
data_I
_shelx_title ' [C13 H13 Ag N5](N O3) in P2(1)/c'
_shelx_refln_list_code          4
_shelx_F_calc_maximum      245.55
_exptl_crystal_F_000       816.00
_reflns_d_resolution_high  0.7497

loop_
 _space_group_symop_operation_xyz
 'x, y, z'
 '-x, y+1/2, -z+1/2'
 '-x, -y, -z'
 'x, -y-1/2, z-1/2'

_cell_length_a     9.9604
_cell_length_b    14.3192
_cell_length_c    10.6878
_cell_angle_alpha  90.000
_cell_angle_beta   98.910
_cell_angle_gamma  90.000

_shelx_F_squared_multiplier     1.000

loop_
 _refln_index_h
 _refln_index_k
 _refln_index_l
 _refln_F_squared_calc
 _refln_F_squared_meas
 _refln_F_squared_sigma
 _refln_observed_status
   1   0   0      25420.33      24430.54       213.65 o
   2   0   0        253.92        271.09         7.98 o
   3   0   0      12776.81      12862.81        88.19 o
   4   0   0       6062.06       5775.25        44.43 o
   5   0   0       4884.30       4781.32        39.77 o
   6   0   0        536.44        482.93        11.93 o
   7   0   0       4017.73       4051.08        43.00 o
   8   0   0       3745.19       3394.69        54.83 o
   9   0   0       1563.58       1375.17        49.63 o
  10   0   0        742.26        646.44        37.06 o
  11   0   0        196.88        255.69        30.15 o
  12   0   0       1171.09       1275.29        57.80 o
  13   0   0        578.07        493.15        40.83 o
   1   1   0      19606.40      19988.56       101.08 o
   2   1   0        303.26        267.23         4.39 o
   3   1   0      18750.32      19115.79       101.33 o
   4   1   0       1187.42       1302.86        17.13 o
   5   1   0        449.29        379.08         6.73 o
   6   1   0      16399.47      16236.83        86.28 o
   7   1   0       7443.94       7316.91        47.48 o
   8   1   0        449.31        419.11        12.90 o
   9   1   0        571.02        634.47        19.20 o
  10   1   0       1540.45       1500.52        39.09 o
  11   1   0       1882.02       1865.27        46.86 o
  12   1   0         57.36         15.22        11.97 o
  13   1   0         17.99          6.91        17.59 o
   0   2   0      30113.42      30545.67       233.00 o
   1   2   0      20388.18      20819.93       111.61 o
   2   2   0         30.52          5.85         1.77 o
   3   2   0       6671.69       6527.09        35.80 o
   4   2   0      11655.99      11338.32        63.64 o
   5   2   0       7534.25       7341.18        44.74 o
   6   2   0        166.94        161.87         5.62 o
   7   2   0       1222.39       1162.46        13.98 o
   8   2   0       3920.40       3905.49        62.19 o
   9   2   0       2663.19       2468.21        65.46 o
  10   2   0        365.39        345.07        22.43 o
  11   2   0        217.52        217.98        22.62 o
  12   2   0       1035.63       1042.85        52.14 o
  13   2   0        435.61        354.32        37.06 o
   1   3   0       6810.33       6861.94        36.18 o
   2   3   0      60293.24      60860.90       361.47 o
   3   3   0       4506.23       4321.51        26.99 o
   4   3   0        217.64        199.56         4.25 o
   5   3   0       8256.20       8502.57        48.20 o
   6   3   0       5881.92       5647.50        37.52 o
   7   3   0       3991.49       3842.75        36.77 o
   8   3   0        580.25        585.35        18.25 o
   9   3   0        925.30        898.57        29.84 o
  10   3   0       1877.91       1915.79        44.87 o
  11   3   0        710.57        775.85        42.72 o
  12   3   0        265.80        267.62        32.67 o
   0   4   0      11601.71      12842.39        98.58 o
   1   4   0      13907.73      14194.83        76.34 o
   2   4   0         48.94         46.70         2.32 o
   3   4   0       9430.69       9513.15        55.65 o
   4   4   0      17546.96      17645.93       106.14 o
   5   4   0       6393.30       6219.75        39.63 o
   6   4   0         48.44         60.48         4.09 o
   7   4   0        606.53        650.61        17.97 o
   8   4   0       3366.18       3312.86        87.64 o
   9   4   0       3618.64       3511.79        61.28 o
  10   4   0        160.65        161.29        16.65 o
  11   4   0        105.31         80.41        20.10 o
  12   4   0        580.62        528.96        39.58 o
   1   5   0        954.31        951.17         9.47 o
   2   5   0      24592.04      24625.62       117.71 o
   3   5   0      10593.81      10447.34        59.91 o
   4   5   0        196.69        174.91         4.66 o
   5   5   0       2818.41       2761.45        21.55 o
   6   5   0       3569.58       3424.15        34.45 o
   7   5   0       1884.17       1826.12        31.55 o
   8   5   0         68.05         76.83        11.00 o
   9   5   0        763.77        750.47        27.32 o
  10   5   0       1802.65       1798.05        43.95 o
  11   5   0        544.22        502.03        43.98 o
  12   5   0        279.75        270.87        23.32 o
   0   6   0      10481.58      10129.03        81.60 o
   1   6   0       2719.93       2582.27        19.74 o
   2   6   0         31.74         42.82         2.44 o
   3   6   0       4398.54       4391.57        25.99 o
   4   6   0       8187.01       8035.87        49.10 o
   5   6   0       3661.37       3632.81        26.74 o
   6   6   0        730.53        701.08        14.04 o
   7   6   0        813.42        822.35        20.48 o
   8   6   0       1943.26       1916.89        41.07 o
   9   6   0       1398.63       1376.96        60.00 o
  10   6   0        179.89        175.88        17.28 o
  11   6   0         43.86         48.83        12.83 o
  12   6   0        285.88        290.43        24.18 o
   1   7   0       6965.23       6902.09        51.45 o
   2   7   0       7168.24       7099.33        43.47 o
   3   7   0       8356.42       8264.83        44.77 o
   4   7   0        238.40        251.37         5.90 o
   5   7   0       1987.87       1950.56        19.01 o
   6   7   0       4009.13       3987.37        44.27 o
   7   7   0       2430.04       2311.30        36.65 o
   8   7   0         62.52         57.86        11.12 o
   9   7   0         88.09        102.47        13.54 o
  10   7   0        697.93        709.60        29.03 o
  11   7   0        651.32        657.58        30.05 o
  12   7   0         87.66         88.15        16.44 o
   0   8   0       6107.81       5996.07        54.13 o
   1   8   0       1392.98       1274.70        13.43 o
   2   8   0        135.43        145.17         4.93 o
   3   8   0        634.52        591.75         7.73 o
   4   8   0       5019.41       4927.01        34.30 o
   5   8   0       3566.74       3539.31        35.69 o
   6   8   0        977.81        929.79        21.30 o
   7   8   0         72.28         94.84         9.52 o
   8   8   0       1044.39       1043.44        25.57 o
   9   8   0        376.44        357.07        17.65 o
  10   8   0        171.23        158.87        16.89 o
  11   8   0         72.93         72.04        15.08 o
   1   9   0       4367.13       4336.28        30.78 o
   2   9   0       3769.55       3790.94        26.42 o
   3   9   0       1282.80       1223.17        12.60 o
   4   9   0        244.86        246.30         7.14 o
   5   9   0        770.58        777.11        18.88 o
   6   9   0        893.52        887.12        21.38 o
   7   9   0       1699.83       1751.79        32.19 o
   8   9   0        374.09        340.06        16.67 o
   9   9   0          0.36          3.04         7.01 o
  10   9   0        258.64        226.73        16.41 o
  11   9   0        400.93        401.66        29.26 o
   0  10   0       3694.58       3662.99        40.17 o
   1  10   0       2571.56       2584.98        23.23 o
   2  10   0        188.77        179.09         6.16 o
   3  10   0        942.72        886.96        11.57 o
   4  10   0       3276.83       3231.51        34.37 o
   5  10   0       1548.18       1526.08        27.51 o
   6  10   0         71.90         78.23         7.67 o
   7  10   0        256.19        280.88        19.71 o
   8  10   0        846.99        895.69        24.67 o
   9  10   0        539.69        488.12        23.54 o
  10  10   0        104.28        102.68        12.66 o
  11  10   0         38.76         54.67        14.88 o
   1  11   0        534.43        532.33        10.07 o
   2  11   0        844.22        802.58        14.31 o
   3  11   0        400.98        407.61         9.20 o
   4  11   0         15.79         21.36         5.30 o
   5  11   0         27.76         24.15         5.42 o
   6  11   0        270.20        285.80        14.59 o
   7  11   0        432.50        427.25        17.24 o
   8  11   0        321.84        346.76        26.50 o
   9  11   0         10.64          5.19         9.93 o
  10  11   0        304.20        366.80        27.05 o
   0  12   0       2347.53       2334.81        42.40 o
   1  12   0        947.24        943.22        16.19 o
   2  12   0        201.06        212.02         9.00 o
   3  12   0        458.63        475.38        10.72 o
   4  12   0        172.84        187.06        10.35 o
   5  12   0        290.05        297.29        18.68 o
   6  12   0          1.09          4.24         5.59 o
   7  12   0        342.13        367.92        22.21 o
   8  12   0        394.44        358.27        24.83 o
   9  12   0        309.32        310.02        24.21 o
  10  12   0         20.04         20.77        11.77 o
   1  13   0        129.59        138.75         8.69 o
   2  13   0        461.31        472.58        15.10 o
   3  13   0        145.12        155.00        11.07 o
   4  13   0          1.07          6.53         4.95 o
   5  13   0         45.79         63.71         9.55 o
   6  13   0        641.68        672.34        22.76 o
   7  13   0        197.75        222.27        19.58 o
   8  13   0         94.49        116.46        16.17 o
   9  13   0         14.09         27.29        11.77 o
   0  14   0        225.03        246.72        43.03 o
   1  14   0        209.16        223.27        11.52 o
   2  14   0          2.48          1.88         4.99 o
   3  14   0          0.98          8.54         7.40 o
   4  14   0         17.95         20.10         8.71 o
   5  14   0        277.96        248.40        15.85 o
   6  14   0         57.60         50.23         9.59 o
   7  14   0          3.75          8.09         9.10 o
   8  14   0         78.99         79.96        14.13 o
   1  15   0        104.66         86.14        12.16 o
   2  15   0        181.41        189.98        15.99 o
   3  15   0         70.24         67.47        11.32 o
   4  15   0         26.79         27.30        10.99 o
   5  15   0        122.19        116.49        15.09 o
   6  15   0        113.46        117.39        12.87 o
   7  15   0         72.68         73.57        13.50 o
   8  15   0         11.13         14.12        10.71 o
   0  16   0         37.62         49.63        15.08 o
   1  16   0         40.33         38.16        13.51 o
   2  16   0         41.96         45.23        15.71 o
   3  16   0         17.21         -2.51        13.19 o
   4  16   0        146.88        112.45        23.24 o
   5  16   0         83.52         64.71        21.36 o
   6  16   0         50.72         64.05        13.28 o
   7  16   0          3.61          5.76         9.60 o
   1  17   0         49.73         45.86        16.33 o
   2  17   0         55.49         54.66        18.22 o
   3  17   0        208.56        234.33        30.15 o
   4  17   0         26.62         43.98        20.10 o
   5  17   0          0.28          7.54        14.45 o
   1  18   0          5.46         13.82        13.82 o
   2  18   0         12.52          8.80        13.19 o
   3  18   0          2.34         -1.88        13.82 o
   4  18   0         24.83          2.51        14.45 o
   1  19   0          1.80         10.05        11.94 o
 -13   1   1         10.95         15.39        13.33 o
 -12   1   1         19.84          3.14        11.11 o
 -11   1   1         42.27         63.96        24.50 o
 -10   1   1        150.58        125.66        19.47 o
  -9   1   1        174.95        151.74        11.77 o
  -8   1   1         96.21         95.46         8.81 o
  -7   1   1        991.06       1114.46        14.12 o
  -6   1   1        363.28        380.08         7.00 o
  -5   1   1        357.83        392.94         5.94 o
  -4   1   1         21.22         32.75         3.89 o
  -3   1   1        330.04        300.51         4.48 o
  -2   1   1        337.30        387.47         8.07 o
  -1   1   1       4771.72       4793.25        28.27 o
   0   1   1       1469.54       1555.22        10.29 o
   1   1   1          0.10         -0.76         0.76 o
   2   1   1          0.96         -1.33         1.33 o
   3   1   1         51.80         54.69         2.80 o
   4   1   1        687.95        676.05         7.75 o
   5   1   1        251.05        279.69         5.67 o
   6   1   1        452.97        453.80         7.88 o
   7   1   1        222.21        194.39         7.94 o
   8   1   1          0.23          1.88         2.72 o
   9   1   1        621.47        615.82        24.18 o
  10   1   1         94.00         91.38        13.54 o
  11   1   1         16.94         -7.88         9.10 o
  12   1   1          0.38        -12.56        12.56 o
 -13   2   1          5.61         -7.07        11.32 o
 -12   2   1         64.75         45.02        19.79 o
 -11   2   1        101.13         84.29        14.13 o
 -10   2   1         36.13         19.42         9.74 o
  -9   2   1         28.97         24.08        10.12 o
  -8   2   1        328.91        297.66        13.60 o
  -7   2   1        131.87        128.77         8.39 o
  -6   2   1        172.45        218.22         5.49 o
  -5   2   1       2021.87       2311.75        16.82 o
  -4   2   1        134.66        153.30         4.02 o
  -3   2   1        575.96        552.81         6.36 o
  -2   2   1        681.15        729.49         7.45 o
  -1   2   1       2782.97       2737.97        15.33 o
   0   2   1       5360.62       5851.90        32.63 o
   1   2   1          0.89         -1.25         1.25 o
   2   2   1        351.15        323.67         5.14 o
   3   2   1       3283.85       3388.41        23.95 o
   4   2   1        851.63        851.70         9.43 o
   5   2   1        403.91        488.94         6.88 o
   6   2   1        322.92        315.67         7.22 o
   7   2   1          6.42          7.41         3.86 o
   8   2   1         79.72         97.70         8.17 o
   9   2   1         92.00        101.83        17.59 o
  10   2   1        280.10        269.51        28.27 o
  11   2   1        142.66        118.73        22.62 o
  12   2   1         11.12          6.28        16.33 o
 -13   3   1          7.21          8.17        16.96 o
 -12   3   1          6.28          7.84        11.00 o
 -11   3   1         70.32         77.05        19.16 o
 -10   3   1          1.62          9.94         8.65 o
  -9   3   1         22.16         16.48         8.85 o
  -8   3   1        484.26        437.27        15.80 o
  -7   3   1        719.28        772.27        13.32 o
  -6   3   1       1597.91       1658.58        17.02 o
  -5   3   1         86.91         85.53         4.17 o
  -4   3   1        816.45        888.88         9.94 o
  -3   3   1       4886.86       5095.44        30.97 o
  -2   3   1         37.15         56.63         2.49 o
  -1   3   1       9483.57       9900.47        54.23 o
   0   3   1       2510.40       2539.61        16.00 o
   1   3   1         65.28         74.49         2.47 o
   2   3   1        756.97        731.93         7.41 o
   3   3   1        499.29        496.31         7.00 o
   4   3   1        682.85        659.61         8.39 o
   5   3   1         11.99         14.68         2.55 o
   6   3   1        598.55        568.01         9.86 o
   7   3   1        241.13        241.49         9.20 o
   8   3   1          0.39         10.76         6.29 o
   9   3   1       1405.38       1323.03        48.37 o
  10   3   1        230.43        240.61        26.39 o
  11   3   1         22.38         34.55        15.71 o
  12   3   1          3.88        -13.82        13.82 o
 -12   4   1        117.87        158.23        21.36 o
 -11   4   1         13.91          7.87        10.63 o
 -10   4   1         48.25         56.73        13.19 o
  -9   4   1        553.73        577.21        23.76 o
  -8   4   1         19.10         20.31         6.86 o
  -7   4   1         33.74         36.47         5.13 o
  -6   4   1        151.91        147.27         5.89 o
  -5   4   1        166.13        125.45         4.91 o
  -4   4   1        332.32        307.63         5.67 o
  -3   4   1       4132.25       4193.75        28.82 o
  -2   4   1      11211.37      11586.51        60.21 o
  -1   4   1       2052.42       2062.45        13.54 o
   0   4   1      12060.75      12405.94        67.60 o
   1   4   1       2965.03       3127.28        18.10 o
   2   4   1       1444.39       1537.91        12.44 o
   3   4   1       4397.79       4546.53        31.20 o
   4   4   1       1746.37       1824.11        15.63 o
   5   4   1          8.20          4.53         2.28 o
   6   4   1        492.58        489.76        10.12 o
   7   4   1        282.61        307.25        11.12 o
   8   4   1        417.21        417.20        28.27 o
   9   4   1        169.61        162.83        15.83 o
  10   4   1         18.72         46.49        16.96 o
  11   4   1        163.24        159.57        24.50 o
  12   4   1         85.24         64.08        20.73 o
 -12   5   1          0.78        -10.68        10.68 o
 -11   5   1        102.00        100.44        15.28 o
 -10   5   1        562.52        539.62        25.52 o
  -9   5   1        158.22        196.76        16.65 o
  -8   5   1        976.42        962.92        28.18 o
  -7   5   1        234.86        256.76        10.91 o
  -6   5   1       1625.40       1602.26        18.59 o
  -5   5   1        126.93        128.66         5.22 o
  -4   5   1         16.51         22.05         2.70 o
  -3   5   1       2658.67       2660.07        19.60 o
  -2   5   1       1998.17       1994.36        14.87 o
  -1   5   1        563.36        613.74         6.58 o
   0   5   1        548.48        509.62         6.53 o
   1   5   1       1417.68       1402.76        10.45 o
   2   5   1       1622.72       1581.84        12.30 o
   3   5   1       1633.66       1700.76        15.48 o
   4   5   1         10.53         14.09         2.55 o
   5   5   1        447.60        414.47         7.53 o
   6   5   1        870.44        884.62        13.58 o
   7   5   1         19.09         30.49         6.60 o
   8   5   1        133.72        150.70        11.71 o
   9   5   1        433.19        490.07        18.84 o
  10   5   1        237.74        284.88        21.27 o
  11   5   1          0.30         10.05        13.82 o
  12   5   1         11.88        -13.19        13.19 o
 -12   6   1        101.47        106.04        17.28 o
 -11   6   1          3.99          2.51        14.13 o
 -10   6   1        206.17        214.15        19.04 o
  -9   6   1        881.04        856.72        29.31 o
  -8   6   1        303.22        313.90        18.33 o
  -7   6   1          1.29          0.61         6.17 o
  -6   6   1          0.88         -2.19         3.61 o
  -5   6   1       3285.73       3366.70        27.51 o
  -4   6   1       3149.18       3096.07        24.99 o
  -3   6   1        456.12        470.76         5.82 o
  -2   6   1         37.17         49.07         2.68 o
  -1   6   1       2064.93       1966.86        15.26 o
   0   6   1        708.71        701.39         7.90 o
   1   6   1       1163.69       1170.13        10.33 o
   2   6   1        631.24        635.86         7.08 o
   3   6   1        929.63        930.10        11.03 o
   4   6   1        593.41        533.37         8.23 o
   5   6   1         17.07         19.89         3.34 o
   6   6   1        296.76        313.73         9.43 o
   7   6   1        256.76        270.95        13.26 o
   8   6   1         45.80         57.74         8.64 o
   9   6   1        215.45        230.73        15.25 o
  10   6   1          8.27         -7.58         7.71 o
  11   6   1        327.34        329.92        24.75 o
  12   6   1        251.46        237.47        30.15 o
 -12   7   1         69.73         43.30        29.53 o
 -11   7   1        182.49        191.34        19.67 o
 -10   7   1        213.72        223.66        19.32 o
  -9   7   1         70.19         84.16        16.65 o
  -8   7   1         32.74         17.89        12.25 o
  -7   7   1       1343.87       1286.58        31.30 o
  -6   7   1       1308.49       1305.97        21.71 o
  -5   7   1       1540.89       1597.68        18.60 o
  -4   7   1       2177.63       2207.82        19.15 o
  -3   7   1        681.40        637.11         8.42 o
  -2   7   1       3439.77       3359.63        21.40 o
  -1   7   1       2248.71       2361.46        18.20 o
   0   7   1        299.19        294.07         5.57 o
   1   7   1       3665.16       3622.74        25.00 o
   2   7   1       5253.19       5185.35        59.38 o
   3   7   1        679.68        740.58         8.90 o
   4   7   1         20.58         40.70         3.62 o
   5   7   1       1479.35       1539.17        16.98 o
   6   7   1       1552.99       1556.77        32.12 o
   7   7   1        145.37        165.88        11.70 o
   8   7   1        178.49        184.22        16.77 o
   9   7   1        145.20        178.16        14.08 o
  10   7   1        348.37        355.36        19.75 o
  11   7   1         42.95         37.81        10.15 o
  12   7   1         71.94         91.31        16.09 o
 -12   8   1        235.93        199.29        23.24 o
 -11   8   1         20.01         16.97        16.02 o
 -10   8   1        247.65        270.01        20.86 o
  -9   8   1        783.74        804.40        42.09 o
  -8   8   1       1264.99       1288.74        34.17 o
  -7   8   1          0.81          0.80         8.17 o
  -6   8   1       2295.46       2159.54        98.00 o
  -5   8   1       2344.98       2302.59        29.14 o
  -4   8   1       1387.66       1341.42        13.93 o
  -3   8   1        300.71        307.28         6.10 o
  -2   8   1        965.25        996.80        10.06 o
  -1   8   1       2076.43       2071.10        17.33 o
   0   8   1       2833.98       2674.68        20.67 o
   1   8   1        175.11        172.01         5.02 o
   2   8   1       2425.38       2413.29        20.76 o
   3   8   1       1565.62       1489.19        13.81 o
   4   8   1       1662.49       1663.95        16.50 o
   5   8   1        438.50        441.40        11.24 o
   6   8   1         25.56         31.29         6.46 o
   7   8   1       1273.47       1281.51        23.47 o
   8   8   1        422.14        446.38        17.72 o
   9   8   1         29.02         28.68         8.69 o
  10   8   1         10.82          6.60         7.41 o
  11   8   1        103.00        109.49        13.38 o
 -11   9   1        145.85        140.88        17.99 o
 -10   9   1        143.16        131.75        16.62 o
  -9   9   1        199.05        206.71        18.20 o
  -8   9   1        389.71        407.91        21.20 o
  -7   9   1        645.87        641.41        23.29 o
  -6   9   1        797.62        800.90        20.25 o
  -5   9   1         98.45        112.28         7.90 o
  -4   9   1        557.99        586.77        10.02 o
  -3   9   1       3140.25       3076.59        22.91 o
  -2   9   1       3114.97       3097.77        24.05 o
  -1   9   1       3718.26       3696.45        27.10 o
   0   9   1        255.04        232.13         5.93 o
   1   9   1       2314.38       2235.57        19.21 o
   2   9   1       1283.45       1200.39        13.85 o
   3   9   1         46.70         41.86         3.35 o
   4   9   1        371.25        388.17         9.29 o
   5   9   1       1091.17       1163.57        23.08 o
   6   9   1        839.28        816.89        30.45 o
   7   9   1        404.25        397.46        16.16 o
   8   9   1         16.12         17.21         7.00 o
   9   9   1        144.45        133.56        12.77 o
  10   9   1        288.38        315.53        19.76 o
  11   9   1        159.10        181.64        21.54 o
 -11  10   1         16.56          0.76        10.88 o
 -10  10   1         98.08         96.66        12.78 o
  -9  10   1        472.97        514.53        24.58 o
  -8  10   1        667.07        660.28        21.54 o
  -7  10   1        186.52        190.59        13.12 o
  -6  10   1       1327.66       1289.58        26.41 o
  -5  10   1        820.92        836.98        27.79 o
  -4  10   1        677.60        660.99        13.68 o
  -3  10   1        105.42         99.58         5.25 o
  -2  10   1        592.54        621.00         9.73 o
  -1  10   1       1543.66       1492.32        16.26 o
   0  10   1       2664.93       2564.28        21.71 o
   1  10   1         77.45         85.09         4.66 o
   2  10   1        299.52        286.72         7.27 o
   3  10   1       1930.27       1873.07        19.21 o
   4  10   1       1943.12       1937.19        23.69 o
   5  10   1        235.46        214.76        11.83 o
   6  10   1        232.53        261.22        13.76 o
   7  10   1       1172.58       1222.63        27.38 o
   8  10   1       1318.24       1291.82        30.27 o
   9  10   1        138.04        117.02        16.17 o
  10  10   1          0.06          8.27        21.99 o
  11  10   1        149.91        160.82        30.15 o
 -10  11   1        466.82        463.76        37.38 o
  -9  11   1        115.79        108.82        12.29 o
  -8  11   1         93.92         96.58        10.76 o
  -7  11   1        579.96        627.08        20.22 o
  -6  11   1        448.20        438.37        16.46 o
  -5  11   1         92.28         89.20        10.51 o
  -4  11   1        201.14        207.01        10.68 o
  -3  11   1       2389.01       2334.52        24.64 o
  -2  11   1       2280.74       2271.83        23.86 o
  -1  11   1        189.62        198.45         8.24 o
   0  11   1        409.51        394.58         8.76 o
   1  11   1       1753.94       1698.02        18.51 o
   2  11   1       1563.11       1551.85        18.96 o
   3  11   1        265.11        259.29         9.22 o
   4  11   1        295.97        315.88        13.58 o
   5  11   1       1865.21       1857.83        28.48 o
   6  11   1       1235.59       1261.09        34.87 o
   7  11   1        459.23        471.16        31.10 o
   8  11   1         28.59         43.64        11.27 o
   9  11   1        384.42        409.41        28.58 o
  10  11   1        258.49        280.39        24.65 o
 -10  12   1         63.48         61.07        14.48 o
  -9  12   1        163.35        175.02        14.69 o
  -8  12   1        228.10        237.86        15.73 o
  -7  12   1        132.24        145.53        12.36 o
  -6  12   1          2.27          9.92         6.51 o
  -5  12   1       1031.79       1019.82        28.41 o
  -4  12   1       1676.48       1681.14        26.41 o
  -3  12   1        943.94        885.44        30.82 o
  -2  12   1        546.85        561.51        12.62 o
  -1  12   1       1822.54       1839.86        25.48 o
   0  12   1        492.94        471.72        11.62 o
   1  12   1        198.31        208.75         9.53 o
   2  12   1        242.57        241.74        12.80 o
   3  12   1       1136.30       1151.02        17.39 o
   4  12   1       1209.94       1190.07        26.91 o
   5  12   1        223.00        226.63        15.16 o
   6  12   1        105.27        109.41        25.13 o
   7  12   1        235.29        255.32        20.38 o
   8  12   1        487.59        539.49        27.32 o
   9  12   1        207.61        234.11        21.96 o
  10  12   1          1.82         -2.09        20.10 o
  -9  13   1          2.01          0.76        10.10 o
  -8  13   1        557.26        580.97        27.70 o
  -7  13   1        714.60        727.81        22.73 o
  -6  13   1        522.97        547.16        19.10 o
  -5  13   1        158.00        158.16        10.41 o
  -4  13   1        363.20        333.56        29.31 o
  -3  13   1        623.56        605.62        17.52 o
  -2  13   1       1087.01       1071.68        17.98 o
  -1  13   1          8.60          9.04         5.26 o
   0  13   1        264.15        286.86        11.54 o
   1  13   1       1055.31       1014.49        22.90 o
   2  13   1       1461.79       1483.97        37.34 o
   3  13   1        240.83        241.25        18.24 o
   4  13   1         19.87         28.98         7.45 o
   5  13   1        831.69        881.44        25.18 o
   6  13   1        804.78        777.24        28.46 o
   7  13   1         78.46         81.41        13.54 o
   8  13   1         29.76         34.15        11.62 o
   9  13   1        266.95        252.45        22.64 o
  -9  14   1        336.71        388.24        41.46 o
  -8  14   1        197.80        161.03        17.75 o
  -7  14   1         24.95         17.22         9.03 o
  -6  14   1         10.64         27.22         9.73 o
  -5  14   1        920.62        907.99        24.36 o
  -4  14   1       1218.08       1278.10        27.38 o
  -3  14   1        179.63        191.22        15.90 o
  -2  14   1        184.40        152.47        14.31 o
  -1  14   1       1430.23       1440.94        28.42 o
   0  14   1       1102.04       1120.55        24.96 o
   1  14   1        423.23        466.17        16.51 o
   2  14   1         63.92         54.30         9.71 o
   3  14   1        550.41        583.18        24.13 o
   4  14   1        753.66        762.91        23.18 o
   5  14   1        363.71        333.43        27.80 o
   6  14   1         17.07         11.06         8.79 o
   7  14   1        429.01        464.01        25.47 o
   8  14   1        271.26        277.94        23.09 o
  -8  15   1        235.85        237.47        21.51 o
  -7  15   1        368.14        375.68        38.32 o
  -6  15   1        528.59        572.60        29.48 o
  -5  15   1        183.57        135.07        23.87 o
  -4  15   1        141.44        124.39        23.24 o
  -3  15   1        797.11        809.78        43.98 o
  -2  15   1        480.30        499.87        22.17 o
  -1  15   1        150.66        170.26        12.24 o
   0  15   1         90.94        103.71        10.06 o
   1  15   1        615.45        625.23        19.48 o
   2  15   1        473.28        507.72        22.78 o
   3  15   1         89.76         99.54        13.28 o
   4  15   1         76.98         74.49        12.34 o
   5  15   1        143.36        140.16        13.50 o
   6  15   1        230.05        243.11        17.33 o
   7  15   1         18.29         17.59         8.68 o
  -7  16   1         31.04         30.24        12.51 o
  -6  16   1         79.93         79.78        22.62 o
  -5  16   1        288.66        288.98        35.81 o
  -4  16   1        325.66        363.74        37.69 o
  -3  16   1          5.80          7.54        13.19 o
  -2  16   1        237.48        270.13        30.15 o
  -1  16   1        495.78        584.87        37.06 o
   0  16   1        997.87        968.66        31.30 o
   1  16   1        141.82        156.85        12.30 o
   2  16   1          1.27          4.00        13.82 o
   3  16   1        323.36        346.47        21.43 o
   4  16   1        335.88        368.23        23.59 o
   5  16   1         97.10         95.94        14.75 o
   6  16   1          6.84         15.84         8.64 o
  -6  17   1        207.81        201.03        33.30 o
  -5  17   1         25.04         17.59        17.59 o
  -4  17   1         10.05         13.19        16.33 o
  -3  17   1        353.20        373.16        39.58 o
  -2  17   1        258.51        292.75        34.55 o
  -1  17   1        119.29        138.21        22.62 o
   0  17   1         67.62         77.62        12.44 o
   1  17   1        464.93        551.58        36.44 o
   2  17   1        474.52        491.90        37.06 o
   3  17   1        134.00        153.29        26.39 o
   4  17   1        100.39        117.48        25.76 o
   5  17   1        223.28        218.83        21.99 o
  -4  18   1        149.94        166.48        28.27 o
  -3  18   1          5.16         11.31        15.08 o
  -2  18   1        138.73        162.08        26.39 o
  -1  18   1        256.62        287.10        32.67 o
   0  18   1        120.56        123.76        21.99 o
   1  18   1          5.41          5.03        11.94 o
   2  18   1         51.30         68.48        18.22 o
   3  18   1        287.45        310.34        36.44 o
   4  18   1        258.71        271.39        33.92 o
  -1  19   1         17.05         23.24        13.19 o
 -13   0   2        460.08        514.51        42.09 o
 -12   0   2        188.91        160.82        26.39 o
 -11   0   2        214.61        199.77        26.39 o
 -10   0   2       1199.28       1283.45        50.89 o
  -9   0   2       2165.80       2170.50        63.45 o
  -8   0   2       1540.45       1427.83        30.18 o
  -7   0   2         74.58         79.16         7.71 o
  -6   0   2       7177.92       6936.31        60.74 o
  -5   0   2      19734.16      19958.33       153.46 o
  -4   0   2       4326.67       4184.96        36.88 o
  -3   0   2       5163.84       5273.91        49.81 o
  -2   0   2       9096.06       9446.19        59.13 o
  -1   0   2       7538.14       8070.03        54.59 o
   0   0   2      32840.09      35402.00       316.47 o
   1   0   2      17197.55      18577.40       474.62 o
   2   0   2      10422.04      10756.28        84.10 o
   3   0   2      26491.35      26708.66       242.23 o
   4   0   2       5662.53       5427.78        43.65 o
   5   0   2       1915.31       2046.52        22.45 o
   6   0   2       1509.43       1476.31        21.96 o
   7   0   2       7971.20       7755.82        71.79 o
   8   0   2        672.13        711.36        26.07 o
   9   0   2         88.33        100.52        18.22 o
  10   0   2         45.08         57.17        16.96 o
 -13   1   2        128.11        136.20        19.29 o
 -12   1   2       1139.24       1099.23        37.75 o
 -11   1   2       1644.93       1688.50        44.42 o
 -10   1   2          8.84         22.51        10.19 o
  -9   1   2        450.20        442.74        20.86 o
  -8   1   2       4311.24       4296.89        46.08 o
  -7   1   2       8231.15       8247.83        51.18 o
  -6   1   2       8310.30       8725.03        49.32 o
  -5   1   2        414.91        397.62         5.87 o
  -4   1   2      16932.71      16970.75       104.54 o
  -3   1   2      23106.18      23224.11       140.64 o
  -2   1   2       2110.31       2202.94        14.99 o
  -1   1   2       7227.34       7850.37        40.45 o
   0   1   2       7717.53       8341.60        44.96 o
   1   1   2      18438.51      19628.33       112.14 o
   2   1   2       4537.44       4706.67        28.52 o
   3   1   2         43.66         30.56         2.49 o
   4   1   2       8195.01       8116.42        45.74 o
   5   1   2       7992.46       7963.27        46.39 o
   6   1   2       9814.82       9767.35        68.66 o
   7   1   2         56.00         59.59         5.01 o
   8   1   2       2182.96       2125.08        30.75 o
   9   1   2       2667.13       2512.91        41.44 o
  10   1   2       2441.28       2454.83        53.26 o
  11   1   2        495.46        466.14        35.18 o
 -13   2   2        546.80        594.38        31.74 o
 -12   2   2        123.84        115.40        17.26 o
 -11   2   2        263.96        252.98        21.10 o
 -10   2   2       1729.44       1777.07        35.18 o
  -9   2   2       1954.46       1910.21        33.00 o
  -8   2   2        931.84        916.71        21.21 o
  -7   2   2        744.85        685.54        10.90 o
  -6   2   2       4286.90       4095.51        28.75 o
  -5   2   2       9980.26       9682.56        60.12 o
  -4   2   2       2013.76       1907.45        14.49 o
  -3   2   2         11.70         23.91         3.99 o
  -2   2   2       4724.16       4769.96        30.23 o
  -1   2   2      14963.72      15593.35        74.97 o
   0   2   2      15442.74      16282.21        92.79 o
   1   2   2       1283.82       1285.88         9.79 o
   2   2   2      10702.88      10935.85        56.91 o
   3   2   2      25214.70      26222.61       140.35 o
   4   2   2      13074.16      13243.85        87.20 o
   5   2   2        406.76        448.88         8.37 o
   6   2   2       2685.23       2655.24        23.98 o
   7   2   2       3512.31       3408.11        29.79 o
   8   2   2        714.56        712.63        19.64 o
   9   2   2         74.85         79.28        12.44 o
  10   2   2        340.71        383.26        23.55 o
  11   2   2        795.14        807.14        34.87 o
  12   2   2       1003.61        938.56        50.26 o
 -13   3   2        248.07        235.46        34.55 o
 -12   3   2        614.58        669.57        31.30 o
 -11   3   2        730.96        786.53        34.24 o
 -10   3   2        370.87        398.56        22.93 o
  -9   3   2        240.91        222.14        13.52 o
  -8   3   2       4416.34       4335.01        54.77 o
  -7   3   2       7234.08       7184.70        49.83 o
  -6   3   2       2216.56       2065.12        17.85 o
  -5   3   2        224.71        229.28         5.00 o
  -4   3   2       8733.72       8649.31        53.63 o
  -3   3   2      14612.19      14672.44        84.43 o
  -2   3   2      18197.47      18342.97        91.58 o
  -1   3   2      30233.33      31792.31       189.29 o
   0   3   2      30809.12      31271.30       158.59 o
   1   3   2      22999.17      23655.31       136.28 o
   2   3   2       5695.18       5628.51        34.01 o
   3   3   2        762.54        867.69         9.22 o
   4   3   2       1530.56       1370.96        24.42 o
   5   3   2      10102.17      10001.39        59.80 o
   6   3   2       4566.01       4394.97        34.15 o
   7   3   2        509.44        526.65        12.50 o
   8   3   2        217.23        209.42        12.81 o
   9   3   2       3187.95       3109.14       114.96 o
  10   3   2       1328.03       1249.84        39.58 o
  11   3   2         48.81         68.93        13.33 o
  12   3   2        107.00        161.02        19.58 o
 -12   4   2         99.33        139.30        18.59 o
 -11   4   2        209.51        164.05        17.95 o
 -10   4   2       2001.02       1847.23        44.20 o
  -9   4   2       2998.31       2942.39        54.86 o
  -8   4   2        236.64        275.02        13.60 o
  -7   4   2       1689.70       1590.31        20.40 o
  -6   4   2       7862.44       7731.61        51.67 o
  -5   4   2       7340.95       7236.56        47.42 o
  -4   4   2       2237.36       2265.20        19.88 o
  -3   4   2        187.22        185.35         3.77 o
  -2   4   2      17853.99      17956.79       115.12 o
  -1   4   2      29299.89      29923.43       157.70 o
   0   4   2       4819.20       4812.35        27.73 o
   1   4   2       5955.30       6287.87        37.86 o
   2   4   2       7323.13       7632.41        70.24 o
   3   4   2      13119.44      13205.07        79.94 o
   4   4   2      10734.83      11111.93        69.43 o
   5   4   2        125.33        152.04         5.56 o
   6   4   2       3286.27       3225.89        29.97 o
   7   4   2       2540.11       2546.54        28.57 o
   8   4   2       3532.33       3378.64        47.99 o
   9   4   2        877.53        850.46        29.16 o
  10   4   2        516.63        562.49        37.38 o
  11   4   2        781.79        743.05        39.89 o
  12   4   2        553.96        601.59        79.16 o
 -12   5   2        784.73        789.62        33.52 o
 -11   5   2        493.31        489.08        25.98 o
 -10   5   2        396.21        427.99        23.53 o
  -9   5   2        327.47        313.11        24.50 o
  -8   5   2        956.11       1001.99        28.65 o
  -7   5   2       1139.72       1090.85        16.63 o
  -6   5   2         75.71         75.65         4.54 o
  -5   5   2        731.65        697.85         9.80 o
  -4   5   2       2271.67       2124.47        36.72 o
  -3   5   2      15056.81      15030.43        89.41 o
  -2   5   2      11141.10      11364.58        59.99 o
  -1   5   2         71.17         62.81         2.77 o
   0   5   2       7033.35       6923.15        41.54 o
   1   5   2      13134.89      12804.44        68.05 o
   2   5   2      11771.32      11861.03        71.48 o
   3   5   2        141.62        163.68         5.16 o
   4   5   2       2374.93       2355.65        20.85 o
   5   5   2       6635.27       6595.93        49.95 o
   6   5   2       1403.04       1386.97        22.50 o
   7   5   2        743.83        710.68        19.18 o
   8   5   2        100.86        124.47        13.10 o
   9   5   2       1256.86       1254.59        34.96 o
  10   5   2        517.44        528.33        25.22 o
  11   5   2          3.39         14.81        11.32 o
  12   5   2         12.56         22.78        11.97 o
 -12   6   2         77.62        101.55        16.96 o
 -11   6   2        132.53        133.94        18.22 o
 -10   6   2       1595.70       1628.57        42.17 o
  -9   6   2       3393.80       3412.60        89.52 o
  -8   6   2        357.14        360.65        21.05 o
  -7   6   2        283.77        281.01        12.99 o
  -6   6   2       6788.80       6645.24        50.55 o
  -5   6   2       4972.46       4855.38        38.34 o
  -4   6   2       4695.15       4616.84        31.44 o
  -3   6   2       1816.42       1870.14        17.01 o
  -2   6   2      10476.96      10610.48        60.90 o
  -1   6   2      14312.45      14224.07        84.72 o
   0   6   2       3900.52       3866.89        25.83 o
   1   6   2        222.40        241.52         4.38 o
   2   6   2       3028.34       2963.68        20.26 o
   3   6   2       4497.88       4154.62        56.16 o
   4   6   2       1584.47       1516.58        20.30 o
   5   6   2         70.61         81.53         5.16 o
   6   6   2       1071.23       1074.71        18.54 o
   7   6   2       4614.35       4480.28        57.58 o
   8   6   2       5964.72       5622.49        68.86 o
   9   6   2        390.10        387.85        21.01 o
  10   6   2        123.90        165.86        32.98 o
  11   6   2        691.27        738.88        31.31 o
  12   6   2        131.57        167.96        20.12 o
 -12   7   2        587.70        597.98        30.64 o
 -11   7   2        764.59        797.87        32.15 o
 -10   7   2        124.38        135.74        16.62 o
  -9   7   2        423.07        435.82        22.64 o
  -8   7   2        916.42        893.47        38.01 o
  -7   7   2       1204.94       1256.22        31.09 o
  -6   7   2        131.22        137.18         9.52 o
  -5   7   2        263.98        269.13         7.14 o
  -4   7   2       5869.84       5704.80        37.91 o
  -3   7   2       8741.23       8367.17        47.79 o
  -2   7   2        694.97        691.46         8.69 o
  -1   7   2       1782.34       1911.96        16.95 o
   0   7   2       3296.94       3154.48        23.88 o
   1   7   2       8924.05       8803.64        46.96 o
   2   7   2       7460.80       7286.43        42.25 o
   3   7   2        453.00        455.08         7.73 o
   4   7   2       2925.34       2959.73        28.75 o
   5   7   2       2788.46       2723.16        26.57 o
   6   7   2        744.86        758.85        15.61 o
   7   7   2        182.00        197.87        12.53 o
   8   7   2        643.33        698.15        21.01 o
   9   7   2        708.84        732.95        23.73 o
  10   7   2        620.85        628.37        22.95 o
  11   7   2        104.82         85.44        22.62 o
 -12   8   2          2.44         -7.90        11.00 o
 -11   8   2        235.65        241.22        21.90 o
 -10   8   2       1170.15       1188.66        36.86 o
  -9   8   2        953.02       1029.50        41.46 o
  -8   8   2        561.76        566.15        23.32 o
  -7   8   2         41.07         34.84         7.45 o
  -6   8   2        503.73        508.79        13.85 o
  -5   8   2       1980.10       1963.21        27.51 o
  -4   8   2       2590.39       2507.04        21.36 o
  -3   8   2        822.70        754.07         8.70 o
  -2   8   2        933.35        879.26        10.36 o
  -1   8   2       3824.31       3683.43        26.24 o
   0   8   2       2193.19       2150.06        18.85 o
   1   8   2          3.01          1.80         1.88 o
   2   8   2       2145.15       2001.84        15.70 o
   3   8   2       3238.07       3097.33        24.31 o
   4   8   2       1306.90       1289.05        15.42 o
   5   8   2        213.88        222.24         8.35 o
   6   8   2        381.81        378.19        14.41 o
   7   8   2       2516.79       2490.80        39.27 o
   8   8   2       1262.13       1301.49        34.84 o
   9   8   2         41.25         34.76         8.76 o
  10   8   2         61.32         60.34        21.05 o
  11   8   2        337.33        326.88        27.09 o
 -11   9   2        447.90        456.78        26.85 o
 -10   9   2        157.07        160.65        17.51 o
  -9   9   2        116.52        123.63        12.68 o
  -8   9   2       1651.35       1573.31        32.21 o
  -7   9   2       2329.42       2304.43        37.73 o
  -6   9   2        311.76        336.47        14.11 o
  -5   9   2          6.48          8.04         4.44 o
  -4   9   2       3679.44       3496.28        37.68 o
  -3   9   2       1997.97       1923.28        16.92 o
  -2   9   2        583.61        529.91         8.45 o
  -1   9   2        205.71        214.01         5.92 o
   0   9   2       1832.18       1772.00        17.38 o
   1   9   2       3263.00       3174.88        24.39 o
   2   9   2       1422.92       1399.87        13.63 o
   3   9   2         43.01         41.91         3.60 o
   4   9   2        786.20        766.65        11.38 o
   5   9   2       1513.39       1532.06        26.11 o
   6   9   2       1354.19       1269.47        25.81 o
   7   9   2         18.04         20.73         8.88 o
   8   9   2        381.85        432.94        41.78 o
   9   9   2        519.35        496.65        26.43 o
  10   9   2        503.82        506.85        28.42 o
  11   9   2        166.35        182.83        21.54 o
 -11  10   2        234.15        252.58        18.94 o
 -10  10   2        289.81        253.67        17.60 o
  -9  10   2        107.30        125.84        29.42 o
  -8  10   2         22.07         23.96         8.50 o
  -7  10   2        217.94        243.09        21.61 o
  -6  10   2        616.08        607.94        23.50 o
  -5  10   2       1736.34       1699.25        25.42 o
  -4  10   2        316.57        333.58        12.15 o
  -3  10   2         51.63         57.41         4.37 o
  -2  10   2       2039.97       1948.65        20.74 o
  -1  10   2       2557.92       2446.66        22.29 o
   0  10   2        955.59        928.00        12.28 o
   1  10   2          0.38          1.18         2.52 o
   2  10   2        819.17        825.64        11.19 o
   3  10   2       2040.42       2022.68        19.19 o
   4  10   2       1075.28       1047.02        18.55 o
   5  10   2          6.18         -1.60         5.59 o
   6  10   2        410.45        415.51        21.10 o
   7  10   2        561.75        571.39        24.86 o
   8  10   2         77.38         81.06        13.30 o
   9  10   2         90.35        105.63        16.65 o
  10  10   2         10.14         -0.96        10.26 o
 -10  11   2         12.00          6.07         8.75 o
  -9  11   2         61.00         69.96        11.02 o
  -8  11   2        784.00        793.00        24.11 o
  -7  11   2        780.22        770.23        22.29 o
  -6  11   2        242.75        252.61        20.57 o
  -5  11   2        547.21        470.40        15.80 o
  -4  11   2        586.55        571.89        14.91 o
  -3  11   2        914.12        928.61        17.59 o
  -2  11   2        686.43        695.60        12.12 o
  -1  11   2         59.64         64.10         4.93 o
   0  11   2        520.08        504.79        10.26 o
   1  11   2        890.56        863.46        13.48 o
   2  11   2        547.20        544.40        10.86 o
   3  11   2        312.39        316.44        11.26 o
   4  11   2        527.60        527.49        13.50 o
   5  11   2       1738.82       1631.71        35.44 o
   6  11   2       1449.14       1399.16        46.17 o
   7  11   2         24.82         18.22        19.79 o
   8  11   2         32.23         29.04        10.71 o
   9  11   2        162.90        181.45        19.76 o
  10  11   2        225.27        241.18        24.19 o
 -10  12   2         10.17         -4.97         8.51 o
  -9  12   2          7.79          7.48         8.18 o
  -8  12   2          9.30          5.63         7.50 o
  -7  12   2         64.06         87.14        10.07 o
  -6  12   2        824.27        805.29        27.52 o
  -5  12   2        763.02        748.19        20.09 o
  -4  12   2          4.68          0.79         5.05 o
  -3  12   2          1.55          5.75         5.80 o
  -2  12   2       1257.13       1271.46        19.61 o
  -1  12   2       1285.75       1306.36        22.74 o
   0  12   2        412.35        396.74        22.57 o
   1  12   2        123.14        144.02        10.71 o
   2  12   2        207.75        206.62        10.66 o
   3  12   2        654.33        662.17        14.47 o
   4  12   2        502.73        530.69        18.82 o
   5  12   2        202.62        193.54        14.22 o
   6  12   2         36.60         55.75         9.55 o
   7  12   2         64.15         77.19        13.30 o
   8  12   2         91.57         73.32        13.75 o
   9  12   2         52.34         50.55        13.51 o
  -9  13   2        193.67        171.57        16.87 o
  -8  13   2        387.17        388.93        17.50 o
  -7  13   2        326.26        330.43        15.67 o
  -6  13   2         88.84         87.57         9.98 o
  -5  13   2        493.58        489.26        15.57 o
  -4  13   2        409.29        415.14        20.07 o
  -3  13   2        253.90        260.23        17.44 o
  -2  13   2        107.55        136.36        13.33 o
  -1  13   2         21.92         22.54         5.57 o
   0  13   2        447.39        431.58        15.99 o
   1  13   2        943.05        952.73        24.79 o
   2  13   2        463.67        486.19        16.80 o
   3  13   2          1.68          1.30         5.14 o
   4  13   2        171.88        209.10        14.63 o
   5  13   2        551.06        572.94        21.10 o
   6  13   2        217.26        218.50        16.76 o
   7  13   2         10.37         19.60         9.99 o
   8  13   2          0.05         13.30        21.99 o
   9  13   2         95.95        112.92        16.55 o
  -9  14   2          2.81          7.54        12.56 o
  -8  14   2          1.28          6.50        15.71 o
  -7  14   2         52.03         53.45        11.97 o
  -6  14   2        178.72        199.18        17.62 o
  -5  14   2        175.54        165.39        16.10 o
  -4  14   2          4.77         19.81         8.30 o
  -3  14   2         27.46         31.65        13.51 o
  -2  14   2        160.90        188.54        16.33 o
  -1  14   2        324.33        329.81        14.35 o
   0  14   2         79.17         87.42        15.27 o
   1  14   2         39.52         37.40         7.33 o
   2  14   2        373.28        395.40        16.16 o
   3  14   2        246.84        282.62        20.30 o
   4  14   2        429.36        434.39        18.60 o
   5  14   2        358.18        285.29        18.04 o
   6  14   2         12.43         -1.27         7.99 o
   7  14   2         34.76         43.92        10.16 o
   8  14   2        118.74        108.51        16.62 o
  -8  15   2         71.33         91.72        21.99 o
  -7  15   2         48.32         53.40        18.85 o
  -6  15   2          4.11         19.47        16.33 o
  -5  15   2          0.43         -3.09         7.96 o
  -4  15   2         89.03         74.59        15.08 o
  -3  15   2         34.90         43.15        10.41 o
  -2  15   2         13.82         25.25         8.75 o
  -1  15   2          0.06         -0.85         6.87 o
   0  15   2         67.60         80.85        11.36 o
   1  15   2        267.87        292.03        15.53 o
   2  15   2         49.36         54.52         8.45 o
   3  15   2          0.19         -5.53         7.69 o
   4  15   2          0.83         11.28         9.30 o
   5  15   2          7.43         10.69         7.65 o
   6  15   2          3.84         -2.90        12.38 o
   7  15   2         14.55          7.22         8.54 o
  -6  16   2         93.70         81.67        22.62 o
  -5  16   2         52.43         68.48        21.36 o
  -4  16   2         52.02         74.13        20.73 o
  -3  16   2         71.06         70.85        15.71 o
  -2  16   2         60.28         61.71        11.27 o
  -1  16   2         25.96         24.50         8.44 o
   0  16   2         21.28         16.24         6.45 o
   1  16   2          5.73          2.95         6.03 o
   2  16   2         76.63         66.88        12.44 o
   3  16   2         49.69         42.00        11.27 o
   4  16   2         26.44         49.36        11.73 o
   5  16   2          3.04         21.91        11.17 o
   6  16   2          1.49         -4.32         7.39 o
  -5  17   2          1.00          1.88        14.45 o
  -4  17   2          3.90         13.19        15.08 o
  -3  17   2         65.12         70.36        21.36 o
  -2  17   2          0.42         -3.14        11.31 o
  -1  17   2          0.28         -8.80         8.80 o
   0  17   2          7.83          8.10        14.45 o
   1  17   2          1.86          8.82         6.62 o
   2  17   2          0.63         -1.56         7.76 o
   3  17   2          0.02          8.77         9.20 o
   4  17   2          9.22         -0.95         8.71 o
   5  17   2          1.06         14.16        37.69 o
  -4  18   2          0.89          2.51        14.45 o
  -3  18   2          4.60          5.65        14.45 o
  -2  18   2         10.93         23.87        15.71 o
  -1  18   2          0.33         -7.54        11.94 o
   0  18   2          2.55         -5.65        10.05 o
   1  18   2          8.35         22.62        15.71 o
   2  18   2         14.20         35.81        15.71 o
   3  18   2          2.25         18.22        15.08 o
 -13   1   3          0.97          3.12        12.41 o
 -12   1   3         13.48         -2.01        11.08 o
 -11   1   3         93.62         83.85        14.19 o
 -10   1   3        124.62        127.53        21.99 o
  -9   1   3          1.26          1.26        11.94 o
  -8   1   3          0.31         -1.50         3.87 o
  -7   1   3        661.30        694.01         9.87 o
  -6   1   3        134.63        148.79         4.28 o
  -5   1   3         13.37         19.27         1.81 o
  -4   1   3       3274.34       3469.54        21.25 o
  -3   1   3         18.10         23.97         1.94 o
  -2   1   3         15.38          3.49         1.34 o
  -1   1   3        450.35        445.52         5.28 o
   0   1   3          7.03         15.50         1.67 o
   1   1   3       1678.57       1779.26        13.75 o
   2   1   3        537.33        609.29         7.17 o
   3   1   3          9.69          4.20         2.24 o
   4   1   3        668.29        687.59         9.16 o
   5   1   3        300.02        314.73         7.04 o
   6   1   3         86.25         88.61         5.49 o
   7   1   3          2.07         -2.86         3.91 o
   8   1   3          3.51         -0.91         5.79 o
   9   1   3        448.44        475.40        23.99 o
  10   1   3          2.70         18.22         9.77 o
  11   1   3         27.97         29.57        11.72 o
  12   1   3         44.28         83.55        24.50 o
 -13   2   3          6.41         -8.67        22.93 o
 -12   2   3          5.78         -5.63        10.63 o
 -11   2   3         17.46          6.28         9.77 o
 -10   2   3        649.57        644.19        26.87 o
  -9   2   3         54.48         44.92        10.66 o
  -8   2   3        457.71        451.38        16.96 o
  -7   2   3        367.66        372.88         7.89 o
  -6   2   3         10.71          8.97         2.24 o
  -5   2   3         99.97        102.38         5.61 o
  -4   2   3        282.33        279.95         5.87 o
  -3   2   3         61.30         55.03         2.58 o
  -2   2   3          0.82         -0.92         0.92 o
  -1   2   3        559.49        586.17         6.02 o
   0   2   3       1397.60       1432.47        11.75 o
   1   2   3       1664.89       1748.21        12.96 o
   2   2   3       1032.87       1102.66        10.21 o
   3   2   3       2727.38       2877.65        21.10 o
   4   2   3        197.45        220.78         5.73 o
   5   2   3        270.37        324.38         6.68 o
   6   2   3        267.31        274.55         7.96 o
   7   2   3        210.45        193.44        10.07 o
   8   2   3          0.56         10.79         5.24 o
   9   2   3         39.56         32.30        14.13 o
  10   2   3        115.47        112.50        15.73 o
  11   2   3         32.08         52.77        18.85 o
  12   2   3          8.38         23.87        18.22 o
 -13   3   3          0.04        -18.53        18.53 o
 -12   3   3          0.18         -6.03        16.02 o
 -11   3   3        278.30        274.98        22.16 o
 -10   3   3          1.05         -2.13         9.03 o
  -9   3   3         23.40         10.78         8.27 o
  -8   3   3        294.14        270.99        15.08 o
  -7   3   3        866.89        924.40        13.33 o
  -6   3   3          4.60          5.99         2.28 o
  -5   3   3        652.27        699.70         9.59 o
  -4   3   3       1772.66       1786.56        15.80 o
  -3   3   3       3285.05       3406.42        28.50 o
  -2   3   3        928.07       1013.56         7.79 o
  -1   3   3       3339.90       3487.98        27.19 o
   0   3   3       2738.33       3022.82        21.39 o
   1   3   3        305.43        278.36         5.37 o
   2   3   3         49.36         47.05         2.83 o
   3   3   3        431.73        474.02         6.61 o
   4   3   3       1769.59       1790.03        15.12 o
   5   3   3         18.01         19.61         2.98 o
   6   3   3        106.71        101.79         6.29 o
   7   3   3        810.76        802.64        15.52 o
   8   3   3          4.56          1.42         5.26 o
   9   3   3        680.92        718.14        28.58 o
  10   3   3         93.61         71.73        24.50 o
  11   3   3         34.23         75.39        20.73 o
  12   3   3        180.81        227.42        32.67 o
 -12   4   3         10.96          7.03        11.77 o
 -11   4   3          9.34         25.95        11.62 o
 -10   4   3         13.16         24.89        10.10 o
  -9   4   3        272.36        304.07        20.18 o
  -8   4   3         43.60         55.20         6.71 o
  -7   4   3        499.40        490.19         9.15 o
  -6   4   3       1459.95       1481.94        16.46 o
  -5   4   3        902.64        859.64        11.03 o
  -4   4   3         18.36         19.44         2.53 o
  -3   4   3         14.22         19.53         1.97 o
  -2   4   3       5711.29       5912.06        37.24 o
  -1   4   3         61.82         90.48         3.25 o
   0   4   3       1775.77       1746.96        12.83 o
   1   4   3        734.54        710.82         8.79 o
   2   4   3       4652.69       4917.18        33.36 o
   3   4   3       4654.91       4957.30        30.36 o
   4   4   3        291.97        286.02         5.86 o
   5   4   3       1979.75       2056.21        20.20 o
   6   4   3        207.81        198.26         9.22 o
   7   4   3         15.58         15.60         4.69 o
   8   4   3         28.80         19.91         7.11 o
   9   4   3        221.13        198.70        17.31 o
  10   4   3        126.86        114.70        27.64 o
  11   4   3         52.58         39.73        12.56 o
  12   4   3         37.02         27.01        17.59 o
 -12   5   3        146.61        140.00        24.81 o
 -11   5   3         94.56         93.31        15.03 o
 -10   5   3        172.53        171.73        17.31 o
  -9   5   3        139.25        137.88        14.64 o
  -8   5   3       1191.62       1191.88        31.76 o
  -7   5   3         19.05         15.11         3.64 o
  -6   5   3        441.60        449.85         8.92 o
  -5   5   3        128.19        110.14         5.29 o
  -4   5   3          1.43          3.25         1.85 o
  -3   5   3       5874.64       6016.44        34.71 o
  -2   5   3       2561.92       2556.11        16.49 o
  -1   5   3        798.77        778.38         9.06 o
   0   5   3        538.71        480.73         6.22 o
   1   5   3        130.66        109.48         4.90 o
   2   5   3        893.26        969.10        10.07 o
   3   5   3       1041.43       1092.11        10.64 o
   4   5   3       1904.24       1927.33        17.22 o
   5   5   3       1477.17       1484.53        15.46 o
   6   5   3        979.35        987.53        14.98 o
   7   5   3         72.16         67.39         6.80 o
   8   5   3        136.26        147.44        14.58 o
   9   5   3        117.34        126.40        14.76 o
  10   5   3        302.37        321.49        22.80 o
  11   5   3          0.64         15.46        13.51 o
 -12   6   3         70.28         53.36        14.22 o
 -11   6   3         12.39         21.96        11.52 o
 -10   6   3         47.65         64.71        21.05 o
  -9   6   3       1356.16       1341.27        76.96 o
  -8   6   3         68.67         68.42        14.76 o
  -7   6   3        199.26        194.76         9.88 o
  -6   6   3        502.31        529.62        10.12 o
  -5   6   3       1731.67       1717.42        18.15 o
  -4   6   3        113.85        126.95         4.13 o
  -3   6   3        466.30        538.15         6.84 o
  -2   6   3       2031.40       2038.27        16.01 o
  -1   6   3        469.47        406.84         6.59 o
   0   6   3         55.22         51.45         3.26 o
   1   6   3        473.03        483.42         7.55 o
   2   6   3        868.22        857.63        11.43 o
   3   6   3       2371.68       2347.44        19.54 o
   4   6   3        347.68        318.05         7.31 o
   5   6   3        107.91        123.82         5.59 o
   6   6   3       1105.45       1162.30        16.23 o
   7   6   3       1341.77       1152.42        99.30 o
   8   6   3         15.58         22.21         8.21 o
   9   6   3          8.20          8.80        12.56 o
  10   6   3        248.03        264.26        46.49 o
  11   6   3        151.02        163.97        27.64 o
 -12   7   3        380.93        393.30        37.69 o
 -11   7   3        106.05        137.08        17.26 o
 -10   7   3          0.15          0.31         9.33 o
  -9   7   3         86.25        115.90        13.99 o
  -8   7   3        478.06        477.64        21.54 o
  -7   7   3        245.58        247.61        11.22 o
  -6   7   3        299.99        315.57        13.24 o
  -5   7   3         39.46         49.41         4.00 o
  -4   7   3       2379.07       2273.36        17.95 o
  -3   7   3        304.66        290.40         5.49 o
  -2   7   3        291.15        285.88         8.34 o
  -1   7   3       3684.46       3732.49        23.46 o
   0   7   3       7815.03       7771.10        48.45 o
   1   7   3       3602.51       3465.23        26.01 o
   2   7   3        883.58        908.52        11.31 o
   3   7   3       2245.42       2314.26        19.87 o
   4   7   3        798.49        806.11        13.30 o
   5   7   3        675.72        689.63        11.09 o
   6   7   3        275.59        301.85         9.48 o
   7   7   3       1049.92       1046.20        22.55 o
   8   7   3        568.01        543.02        22.80 o
   9   7   3        315.70        379.45        36.44 o
  10   7   3         23.60         48.37        17.59 o
  11   7   3          3.95         -8.80        12.56 o
 -12   8   3         17.56         11.47        19.79 o
 -11   8   3        168.08        154.28        18.43 o
 -10   8   3        665.17        713.93        29.76 o
  -9   8   3        413.29        423.82        22.43 o
  -8   8   3        271.32        259.44        15.46 o
  -7   8   3        118.77        116.00         8.81 o
  -6   8   3        784.01        778.84        19.60 o
  -5   8   3       1378.81       1387.31        16.45 o
  -4   8   3        299.71        318.37        11.50 o
  -3   8   3        817.91        795.36         9.49 o
  -2   8   3        343.40        295.61         6.10 o
  -1   8   3       4093.56       4048.21        28.75 o
   0   8   3          8.77         10.13         2.57 o
   1   8   3         85.73         88.16         4.20 o
   2   8   3       1126.69       1029.47        11.91 o
   3   8   3        638.88        605.34        11.80 o
   4   8   3        290.34        276.39        10.26 o
   5   8   3         87.01         82.73         6.28 o
   6   8   3       1691.98       1649.19        30.38 o
   7   8   3       1754.10       1746.93        41.98 o
   8   8   3        303.33        291.35        21.54 o
   9   8   3          3.64         12.93        11.94 o
  10   8   3        117.79        114.34        23.24 o
  11   8   3        128.33        237.47        32.04 o
 -11   9   3        166.11        175.42        16.26 o
 -10   9   3          0.42          5.77         8.59 o
  -9   9   3         87.46        106.92        11.78 o
  -8   9   3         91.63        109.71        11.44 o
  -7   9   3       1762.55       1730.72        32.23 o
  -6   9   3        134.77        146.68        10.76 o
  -5   9   3        425.84        403.79        11.76 o
  -4   9   3       2510.36       2516.19        34.60 o
  -3   9   3       1237.69       1208.99        15.55 o
  -2   9   3         35.22         42.19         3.40 o
  -1   9   3        100.98         96.27         4.22 o
   0   9   3       4272.72       4168.05        31.86 o
   1   9   3       2978.83       2903.67        22.87 o
   2   9   3       1014.54        985.89        16.83 o
   3   9   3          1.11         -0.50         2.07 o
   4   9   3        205.19        210.87         9.39 o
   5   9   3        878.16        925.44        19.49 o
   6   9   3          7.49         19.41         8.30 o
   7   9   3         91.61         90.51        12.86 o
   8   9   3        614.79        675.96        28.18 o
   9   9   3        299.87        317.58        24.32 o
  10   9   3          9.05         33.70        12.65 o
 -11  10   3        308.29        307.25        20.42 o
 -10  10   3        524.30        526.80        22.38 o
  -9  10   3        263.48        271.99        17.28 o
  -8  10   3         55.59         59.51        12.63 o
  -7  10   3         79.62         83.94         9.70 o
  -6  10   3       3036.20       2950.33        48.33 o
  -5  10   3        830.75        832.97        18.77 o
  -4  10   3        721.66        730.67        21.78 o
  -3  10   3        228.77        209.79         8.19 o
  -2  10   3       1141.88       1105.59        29.11 o
  -1  10   3       2214.42       2186.46        24.25 o
   0  10   3        825.49        814.94        12.94 o
   1  10   3        592.16        580.14        10.88 o
   2  10   3        934.42        907.12        13.54 o
   3  10   3        637.56        638.81        13.81 o
   4  10   3        594.86        612.51        14.35 o
   5  10   3        504.98        516.58        15.53 o
   6  10   3        984.91       1009.54        31.32 o
   7  10   3        627.14        620.94        26.61 o
   8  10   3        342.91        394.66        24.69 o
   9  10   3         39.26         65.18        13.99 o
  10  10   3         40.26         33.84        12.86 o
 -10  11   3          0.68          5.90         8.69 o
  -9  11   3        208.34        197.33        15.57 o
  -8  11   3        512.00        516.41        20.06 o
  -7  11   3        912.52        910.28        20.04 o
  -6  11   3         56.88         62.35         6.94 o
  -5  11   3        600.09        526.34        14.78 o
  -4  11   3        539.73        534.72        14.78 o
  -3  11   3       2086.28       2021.45        48.60 o
  -2  11   3        220.86        235.87         9.91 o
  -1  11   3        164.05        156.63        11.66 o
   0  11   3       2724.32       2627.02        28.36 o
   1  11   3       1820.41       1839.75        28.20 o
   2  11   3        150.92        146.90         8.19 o
   3  11   3          8.86         17.53         4.88 o
   4  11   3        761.14        750.38        16.41 o
   5  11   3       1141.51       1119.13        32.79 o
   6  11   3          3.28         11.48         7.46 o
   7  11   3          6.35          7.81         8.45 o
   8  11   3        434.71        475.65        26.16 o
   9  11   3        182.54        211.99        21.31 o
 -10  12   3        372.39        382.39        21.37 o
  -9  12   3        409.17        429.25        16.16 o
  -8  12   3         98.42        102.01         9.27 o
  -7  12   3        169.40        165.41        16.59 o
  -6  12   3        983.40        862.44        19.40 o
  -5  12   3        724.96        731.23        26.55 o
  -4  12   3         27.47         20.72         6.83 o
  -3  12   3        250.55        224.32        24.39 o
  -2  12   3       1772.91       1710.78        29.83 o
  -1  12   3       1451.84       1400.50        21.21 o
   0  12   3        617.65        641.34        14.32 o
   1  12   3         59.51         64.93         8.16 o
   2  12   3        673.00        686.23        19.69 o
   3  12   3        991.46        989.06        31.93 o
   4  12   3        235.64        227.58        14.76 o
   5  12   3        173.17        167.18        16.42 o
   6  12   3        317.01        358.08        21.62 o
   7  12   3        279.41        299.62        22.64 o
   8  12   3         67.45         88.57        21.67 o
   9  12   3         10.49         16.48        11.31 o
  -9  13   3        125.20        126.68        19.89 o
  -8  13   3        836.00        879.02        32.69 o
  -7  13   3        482.59        557.31        20.04 o
  -6  13   3         84.58         67.77        12.38 o
  -5  13   3         47.03         35.60         8.55 o
  -4  13   3        741.28        718.62        27.33 o
  -3  13   3        534.69        574.96        23.43 o
  -2  13   3        213.46        232.11        22.62 o
  -1  13   3        286.68        280.81        13.74 o
   0  13   3        649.70        636.91        19.22 o
   1  13   3       1155.44       1114.46        27.69 o
   2  13   3        334.24        359.82        15.71 o
   3  13   3        131.81        131.98        10.17 o
   4  13   3        855.65        898.71        25.11 o
   5  13   3        502.14        529.62        37.31 o
   6  13   3        255.79        270.13        17.98 o
   7  13   3         52.85         64.44        16.08 o
   8  13   3        134.22        116.68        16.62 o
  -8  14   3          0.24         -4.61         7.04 o
  -7  14   3        209.52        173.67        18.00 o
  -6  14   3        119.36        157.52        16.72 o
  -5  14   3        514.34        501.98        24.58 o
  -4  14   3         18.49          7.06         9.74 o
  -3  14   3        241.71        279.83        24.19 o
  -2  14   3       1160.16       1205.79        33.62 o
  -1  14   3        934.97        934.93        23.51 o
   0  14   3         56.73         58.06        11.46 o
   1  14   3        219.36        224.27        14.44 o
   2  14   3       1665.15       1669.47        33.29 o
   3  14   3       1035.61       1042.30        26.80 o
   4  14   3          0.41          9.60         6.77 o
   5  14   3         62.23         64.98        10.56 o
   6  14   3        341.78        322.28        19.87 o
   7  14   3        258.79        297.94        33.65 o
   8  14   3         22.21          9.17        12.25 o
  -8  15   3        380.01        376.27        19.87 o
  -7  15   3        205.01        234.20        20.98 o
  -6  15   3         26.81         27.28        18.22 o
  -5  15   3        177.98        200.37        18.72 o
  -4  15   3        901.86        944.63        32.43 o
  -3  15   3        388.59        432.36        31.73 o
  -2  15   3         29.38         36.93         9.93 o
  -1  15   3         19.95         25.94         9.10 o
   0  15   3         37.76         50.19         9.76 o
   1  15   3        343.04        337.05        15.93 o
   2  15   3        183.61        186.53        13.86 o
   3  15   3        223.03        224.52        25.13 o
   4  15   3        637.33        672.90        29.79 o
   5  15   3        518.82        566.59        35.52 o
   6  15   3        363.18        323.37        20.10 o
   7  15   3          0.82         16.87         8.65 o
  -6  16   3        201.05        268.72        22.62 o
  -5  16   3        351.21        364.77        47.12 o
  -4  16   3        154.46        147.85        16.75 o
  -3  16   3         47.70         21.47        20.10 o
  -2  16   3        479.79        502.47        24.32 o
  -1  16   3        327.77        351.80        20.62 o
   0  16   3         19.77         36.55         8.10 o
   1  16   3        217.28        190.91        14.37 o
   2  16   3        765.24        793.30        30.12 o
   3  16   3        523.56        586.40        28.26 o
   4  16   3         41.70         60.96        13.13 o
   5  16   3         20.28         23.94        15.71 o
   6  16   3        121.38        135.10        14.36 o
  -5  17   3        177.73        151.40        27.64 o
  -4  17   3        397.33        471.17        40.21 o
  -3  17   3        426.62        498.84        41.15 o
  -2  17   3         32.50         34.10        10.38 o
  -1  17   3         49.47         40.21        10.66 o
   0  17   3        301.70        330.01        22.80 o
   1  17   3        231.50        284.94        17.58 o
   2  17   3         37.08         48.90        10.88 o
   3  17   3         53.47         41.08        12.41 o
   4  17   3        360.58        345.87        25.58 o
  -3  18   3         49.43         47.12        18.22 o
  -2  18   3        229.72        244.38        30.15 o
  -1  18   3        221.83        234.95        31.41 o
   0  18   3         29.81         59.54        16.33 o
   1  18   3         23.39         38.32        15.71 o
   2  18   3         62.11         89.33        26.70 o
 -13   0   4         68.79         96.75        27.01 o
 -12   0   4        111.33         93.60        23.24 o
 -11   0   4       1512.10       1617.67        62.82 o
 -10   0   4       2293.43       2421.79        72.87 o
  -8   0   4        988.72       1000.75        37.69 o
  -7   0   4       6294.97       5967.58        48.61 o
  -6   0   4       4353.98       4188.79        39.25 o
  -5   0   4       2684.04       2649.61        23.98 o
  -4   0   4       1736.96       1794.70        17.26 o
  -3   0   4      10924.52      10923.83        86.60 o
  -2   0   4      20311.14      21276.49       161.07 o
  -1   0   4       7054.20       7735.83        71.79 o
   0   0   4        139.76        161.58         6.24 o
   1   0   4       9374.61       9479.57        76.11 o
   2   0   4      31487.51      33784.44       326.50 o
   3   0   4       7142.99       7235.12        63.03 o
   4   0   4        581.90        663.78        13.34 o
   5   0   4       3971.55       3892.91        58.03 o
   6   0   4       8760.11       8524.43        89.72 o
   7   0   4       6402.98       6120.12       126.27 o
   8   0   4          0.29         -9.42         9.42 o
   9   0   4       1216.36       1182.94        51.51 o
  10   0   4        523.74        557.23        38.95 o
  11   0   4        222.78        189.72        29.53 o
  12   0   4          1.06          2.51        14.45 o
 -13   1   4        632.10        601.25        32.86 o
 -12   1   4        794.62        862.91        35.53 o
 -11   1   4        160.24        194.24        19.49 o
 -10   1   4        581.84        629.48        38.95 o
  -9   1   4       1758.71       1643.42        55.91 o
  -8   1   4       2553.39       2505.41        36.62 o
  -7   1   4        265.01        283.34         6.68 o
  -6   1   4       1213.27       1215.67        10.83 o
  -5   1   4       8721.61       8899.98        48.63 o
  -4   1   4      15889.12      16133.81        83.07 o
  -3   1   4       6301.28       6621.79        34.33 o
  -2   1   4        274.06        336.31         4.65 o
  -1   1   4       9495.21       9890.85        58.97 o
   0   1   4      13532.72      14228.57        77.35 o
   1   1   4       9130.17       9272.37        52.77 o
   2   1   4       2327.75       2497.97        19.62 o
   3   1   4       7328.83       7529.22        46.13 o
   4   1   4       5392.35       4975.88        46.88 o
   5   1   4       2982.32       3023.00        24.76 o
   6   1   4       1258.99       1266.31        17.77 o
   7   1   4        107.54        110.87        10.85 o
   8   1   4       2357.04       2363.85        41.05 o
   9   1   4       1555.14       1525.13        41.53 o
  10   1   4        333.06        352.16        25.54 o
  11   1   4        172.93        150.48        19.10 o
  12   1   4        602.38        605.34        50.89 o
 -13   2   4         27.12         44.29        15.10 o
 -12   2   4        260.56        259.75        22.66 o
 -11   2   4       1031.32       1126.40        52.77 o
 -10   2   4       1705.71       1716.93        60.31 o
  -9   2   4        629.35        671.57        36.44 o
  -8   2   4          1.57         -0.89         3.38 o
  -7   2   4       3557.01       3421.56        35.76 o
  -6   2   4       5530.86       5491.86        41.83 o
  -5   2   4       2669.47       2680.06        22.51 o
  -4   2   4       1442.25       1477.43        14.22 o
  -3   2   4      10168.12      10439.88        55.23 o
  -2   2   4      27200.19      28719.78       152.50 o
  -1   2   4      10700.16      10985.24        74.99 o
   0   2   4        151.56        181.23         3.44 o
   1   2   4      11063.67      11311.02        67.19 o
   2   2   4      11065.60      11081.82        67.24 o
   3   2   4       6492.13       6437.92        40.65 o
   4   2   4        167.70        188.26         5.90 o
   5   2   4       2066.27       1983.94        20.60 o
   6   2   4       5735.81       5581.52        45.75 o
   7   2   4       3172.15       3097.40        45.45 o
   8   2   4         69.22         71.31        11.77 o
   9   2   4        286.45        295.11        21.99 o
  10   2   4       1266.31       1347.23        41.53 o
  11   2   4        439.66        469.15        28.18 o
 -13   3   4        674.04        722.32        46.49 o
 -12   3   4        797.13        874.87        35.30 o
 -11   3   4        263.64        281.78        21.96 o
 -10   3   4        570.65        506.10        24.65 o
  -9   3   4       3346.82       3358.21        51.03 o
  -8   3   4       3810.61       3709.26        45.14 o
  -7   3   4        661.06        680.68        11.50 o
  -6   3   4       1345.16       1311.89        15.99 o
  -5   3   4       5905.82       5751.58        42.60 o
  -4   3   4       4654.22       4433.82        30.95 o
  -3   3   4       3546.61       3483.51        20.38 o
  -2   3   4         79.68        113.34         3.51 o
  -1   3   4       7764.40       7518.58        47.94 o
   0   3   4      16505.05      16951.99        99.53 o
   1   3   4       2914.65       2878.50        26.01 o
   2   3   4        115.41        157.92         5.11 o
   3   3   4       2148.81       1977.07        16.95 o
   4   3   4      11418.51      11457.54        70.02 o
   5   3   4       4234.19       4194.94        33.52 o
   6   3   4          2.24          9.00         4.11 o
   7   3   4       4026.98       3881.23        44.54 o
   8   3   4       1881.78       1880.03        59.37 o
   9   3   4       1604.75       1616.99        43.31 o
  10   3   4         92.95         75.62        13.86 o
  11   3   4         58.60         87.09        16.21 o
 -12   4   4        306.02        355.69        48.69 o
 -11   4   4        863.50        892.70        33.32 o
 -10   4   4        880.10        866.26        31.09 o
  -9   4   4        437.06        469.87        22.43 o
  -8   4   4        179.34        174.21         8.03 o
  -7   4   4       2850.19       2802.10        27.62 o
  -6   4   4       7923.29       7944.36        57.19 o
  -5   4   4       1450.62       1481.31        14.38 o
  -4   4   4        905.09        838.44        12.75 o
  -3   4   4       6351.30       6380.59        32.66 o
  -2   4   4       8938.73       8681.57        47.18 o
  -1   4   4       3502.27       3398.94        25.58 o
   0   4   4        345.14        332.07         5.43 o
   1   4   4       5468.11       5579.30        38.22 o
   2   4   4       3200.40       2874.22        24.03 o
   3   4   4       3893.26       3781.56        27.13 o
   4   4   4         60.83         76.94         5.10 o
   5   4   4       1667.61       1637.06        16.78 o
   6   4   4       3262.53       3202.34        32.99 o
   7   4   4        901.11        895.53        22.15 o
   8   4   4        211.11        220.38        16.17 o
   9   4   4        286.82        321.92        23.10 o
  10   4   4       1626.72       1686.99       123.76 o
  11   4   4        931.66        961.32        42.72 o
 -12   5   4        592.57        619.56        88.58 o
 -11   5   4         17.63         41.23        12.21 o
 -10   5   4        122.92        128.48        15.73 o
  -9   5   4       1946.38       1964.03        44.42 o
  -8   5   4       2684.02       2765.67        51.29 o
  -7   5   4       1903.94       1900.63        23.84 o
  -6   5   4        131.24        136.95         5.98 o
  -5   5   4       3026.06       2874.35        23.94 o
  -4   5   4       6290.96       6222.73        38.42 o
  -3   5   4       4903.40       4949.70        25.95 o
  -2   5   4        169.13        176.66         3.72 o
  -1   5   4       5790.25       5632.84        35.68 o
   0   5   4      16189.70      16392.21        86.25 o
   1   5   4       5776.78       5912.59        41.06 o
   2   5   4        564.51        654.48         9.99 o
   3   5   4       5101.28       5036.63        34.32 o
   4   5   4       7867.48       7894.88        47.05 o
   5   5   4       3603.32       3525.70        29.14 o
   6   5   4        266.23        225.26         8.49 o
   7   5   4        600.38        564.15        13.47 o
   8   5   4       1467.99       1395.17        33.44 o
   9   5   4        636.13        668.54        22.36 o
  10   5   4         97.75        137.64        18.20 o
  11   5   4        128.58        129.21        26.07 o
 -12   6   4         51.71         39.31        15.71 o
 -11   6   4        879.73        936.36        34.65 o
 -10   6   4        790.04        838.87        30.87 o
  -9   6   4        122.90        128.90        17.59 o
  -8   6   4       2286.02       2119.22        30.86 o
  -7   6   4       3626.26       3494.89        39.85 o
  -6   6   4       5328.73       5212.22        39.11 o
  -5   6   4       1097.45       1080.18        11.29 o
  -4   6   4         23.89         31.96         3.70 o
  -3   6   4       5026.96       4835.97        28.47 o
  -2   6   4        709.07        556.70         7.48 o
  -1   6   4         69.63         54.49         3.45 o
   0   6   4        921.55        945.18         9.89 o
   1   6   4        618.86        588.53         8.50 o
   2   6   4       6056.67       5856.43        42.20 o
   3   6   4       3093.55       3092.01        23.03 o
   4   6   4        137.82        177.82         5.81 o
   5   6   4       1632.68       1551.50        17.23 o
   6   6   4       2191.61       2089.11        27.88 o
   7   6   4       1213.19       1183.87        21.89 o
   8   6   4        220.02        242.13        20.12 o
   9   6   4        570.39        536.95        26.81 o
  10   6   4        489.71        481.84        37.69 o
  11   6   4        686.40        745.07        48.37 o
 -12   7   4        186.38        175.35        19.53 o
 -11   7   4          0.29          2.83        10.38 o
 -10   7   4        171.03        173.31        17.31 o
  -9   7   4        760.17        744.16        27.53 o
  -8   7   4        920.84        884.67        25.35 o
  -7   7   4        400.70        435.38        10.29 o
  -6   7   4        118.79        122.52         5.33 o
  -5   7   4       1734.85       1724.36        15.96 o
  -4   7   4       6138.60       5946.83        41.46 o
  -3   7   4        769.86        784.03         9.40 o
  -2   7   4       3675.04       3660.84        23.45 o
  -1   7   4       6160.52       6282.66        40.96 o
   0   7   4       9196.06       9255.50        56.88 o
   1   7   4       6812.38       6788.92        41.52 o
   2   7   4        981.35       1012.89        13.58 o
   3   7   4       4394.24       4269.16        40.46 o
   4   7   4       2902.22       2890.32        32.50 o
   5   7   4        995.59        938.69        46.21 o
   6   7   4          0.26          4.54         7.22 o
   7   7   4         41.91         36.63        10.41 o
   8   7   4       1620.08       1655.30        43.51 o
   9   7   4        597.02        572.94        38.32 o
  10   7   4         15.00          7.54        12.56 o
  11   7   4        180.14        183.44        30.15 o
 -11   8   4        321.81        325.45        20.89 o
 -10   8   4        660.63        677.82        23.99 o
  -9   8   4         25.01         20.72         8.06 o
  -8   8   4        341.83        310.95        19.99 o
  -7   8   4       1916.14       1876.18        23.56 o
  -6   8   4       1217.05       1198.52        22.63 o
  -5   8   4        684.64        672.35        10.95 o
  -4   8   4         23.28         27.70         3.63 o
  -3   8   4       4142.64       3943.20        29.67 o
  -2   8   4       4058.73       4018.93        27.69 o
  -1   8   4       1483.43       1508.60        14.69 o
   0   8   4          5.42          6.61         2.81 o
   1   8   4       1595.89       1497.37        14.74 o
   2   8   4       5622.19       5596.91        42.43 o
   3   8   4       2225.55       2229.93        26.24 o
   4   8   4         56.23         53.13         5.69 o
   5   8   4        615.26        594.83        15.28 o
   6   8   4       1015.47        982.80        23.76 o
   7   8   4       1121.29       1129.65        34.17 o
   8   8   4        162.74        198.52        26.39 o
   9   8   4         41.95         92.35        20.73 o
  10   8   4        287.13        313.48        35.18 o
 -11   9   4         11.59          0.36         8.91 o
 -10   9   4        157.20        148.37        20.46 o
  -9   9   4        870.45        862.48        25.32 o
  -8   9   4        727.82        747.50        22.31 o
  -7   9   4         31.79         35.00         7.38 o
  -6   9   4       1154.07       1124.33        17.45 o
  -5   9   4       1306.72       1272.57        18.02 o
  -4   9   4       1784.35       1752.27        28.38 o
  -3   9   4        245.49        266.55         7.93 o
  -2   9   4        755.13        726.65        11.56 o
  -1   9   4       2888.14       2859.64        25.79 o
   0   9   4       2097.83       2065.62        19.73 o
   1   9   4       1306.12       1246.41        13.82 o
   2   9   4        106.35        103.47         6.41 o
   3   9   4        246.44        253.45        10.10 o
   4   9   4       1366.30       1346.40        24.35 o
   5   9   4        735.33        731.28        18.75 o
   6   9   4        456.86        431.06        21.07 o
   7   9   4        546.04        556.91        25.07 o
   8   9   4        720.08        611.89        38.32 o
   9   9   4        499.61        466.77        36.44 o
  10   9   4          6.61         11.94        15.08 o
 -11  10   4        250.87        253.62        18.62 o
 -10  10   4        189.98        173.58        15.49 o
  -9  10   4          0.04          0.60         5.39 o
  -8  10   4        147.69        148.92         9.74 o
  -7  10   4        670.57        667.09        16.46 o
  -6  10   4        542.57        522.43        16.05 o
  -5  10   4         34.93         37.24         4.97 o
  -4  10   4        289.31        253.51        14.15 o
  -3  10   4        910.69        915.81        17.99 o
  -2  10   4       3910.19       3887.24        41.36 o
  -1  10   4       1748.27       1695.94        19.19 o
   0  10   4         43.97         56.86         5.19 o
   1  10   4       3079.81       2921.64        42.75 o
   2  10   4       2429.12       2332.12        27.89 o
   3  10   4        697.03        703.00        14.09 o
   4  10   4         12.71          8.99         4.86 o
   5  10   4        167.81        157.73        14.51 o
   6  10   4        688.07        679.71        22.75 o
   7  10   4        403.69        406.24        22.72 o
   8  10   4         24.67         23.02        10.87 o
   9  10   4         29.79         59.25        20.42 o
 -10  11   4         78.71         69.97        16.87 o
  -9  11   4        442.52        425.37        15.60 o
  -8  11   4        501.99        506.71        15.89 o
  -7  11   4         40.42         27.85         6.90 o
  -6  11   4        159.30        163.86        11.63 o
  -5  11   4       1469.38       1382.57        53.04 o
  -4  11   4        459.10        501.98        13.83 o
  -3  11   4        371.44        364.89        12.43 o
  -2  11   4        135.74        140.75         7.91 o
  -1  11   4        473.16        467.38        11.28 o
   0  11   4        351.06        368.20        10.25 o
   1  11   4          3.69          4.42         2.65 o
   2  11   4        329.12        331.24        10.07 o
   3  11   4        142.87        140.68        10.02 o
   4  11   4        589.79        582.61        19.66 o
   5  11   4       1008.91        979.05        26.27 o
   6  11   4        156.96        149.88        13.62 o
   7  11   4        140.55        147.05        16.72 o
   8  11   4        168.07        150.08        27.96 o
   9  11   4        130.33        140.77        18.43 o
 -10  12   4        104.42         91.19        10.58 o
  -9  12   4          6.14          7.37         7.46 o
  -8  12   4        141.20        122.04        11.37 o
  -7  12   4        173.96        165.41        12.58 o
  -6  12   4        294.00        285.64        15.13 o
  -5  12   4         36.54         39.73         8.12 o
  -4  12   4        263.51        259.30        15.30 o
  -3  12   4         81.67         92.21         8.70 o
  -2  12   4        966.50        977.47        25.03 o
  -1  12   4        903.55        891.16        19.94 o
   0  12   4         20.85         16.57         5.01 o
   1  12   4        999.05        944.52        20.59 o
   2  12   4        688.16        673.20        27.04 o
   3  12   4        128.06        132.01        11.67 o
   4  12   4         70.75         66.75        10.40 o
   5  12   4        156.83        169.53        13.94 o
   6  12   4        473.77        467.78        20.98 o
   7  12   4        120.29        142.72        16.62 o
   8  12   4          0.93         -1.52         9.48 o
  -9  13   4         53.88         44.24        12.23 o
  -8  13   4         86.60         78.15        10.46 o
  -7  13   4          1.43          9.51         7.14 o
  -6  13   4         99.03         79.85         9.94 o
  -5  13   4        835.48        849.27        30.05 o
  -4  13   4        435.74        419.80        18.08 o
  -3  13   4          1.24         -3.95         5.45 o
  -2  13   4          1.68          0.74         5.71 o
  -1  13   4         92.76         89.07         8.42 o
   0  13   4        148.67        152.98        10.51 o
   1  13   4          0.46          9.83         5.70 o
   2  13   4        146.09        146.21        12.43 o
   3  13   4        122.29        113.72        11.65 o
   4  13   4        156.13        180.98        17.02 o
   5  13   4        202.99        210.19        18.57 o
   6  13   4          0.05         -2.05         6.68 o
   7  13   4         26.88         30.19         9.63 o
   8  13   4        135.85        188.84        20.38 o
  -8  14   4          7.67          2.24         7.65 o
  -7  14   4        109.89         91.62        11.38 o
  -6  14   4         20.68         20.22         7.85 o
  -5  14   4          3.27         16.33         7.82 o
  -4  14   4        105.80         94.01        11.44 o
  -3  14   4        307.78        289.08        20.86 o
  -2  14   4        135.88        153.47        12.84 o
  -1  14   4        105.42         96.26        10.71 o
   0  14   4          4.46          0.83         6.35 o
   1  14   4         83.59         87.22        10.48 o
   2  14   4         78.31         84.86        12.15 o
   3  14   4         25.04         24.10        10.43 o
   4  14   4          1.64         -5.48         6.19 o
   5  14   4        168.32        168.85        18.62 o
   6  14   4        137.86        142.80        14.44 o
   7  14   4         63.01         82.64        12.32 o
  -7  15   4          0.22         -0.71         7.57 o
  -6  15   4        101.68         72.08        13.95 o
  -5  15   4         78.79         67.48        11.23 o
  -4  15   4        229.41        249.73        16.99 o
  -3  15   4         10.76         10.05         7.85 o
  -2  15   4         90.31         89.79        15.98 o
  -1  15   4         71.87         72.32        15.08 o
   0  15   4        165.53        182.18        14.01 o
   1  15   4        179.58        209.29        14.95 o
   2  15   4         13.73         18.54         7.27 o
   3  15   4         30.94         66.08        13.50 o
   4  15   4        184.84        215.76        26.07 o
   5  15   4         26.54         27.64        12.44 o
   6  15   4          4.19         16.14         8.83 o
  -6  16   4         25.29         27.88         9.20 o
  -5  16   4         19.91         11.46         8.76 o
  -4  16   4         52.25         58.49        10.89 o
  -3  16   4        226.54        233.29        20.30 o
  -2  16   4          8.17         13.38         9.10 o
  -1  16   4         84.45         82.69        13.33 o
   0  16   4         16.74         18.54         8.21 o
   1  16   4         12.95         20.15         7.23 o
   2  16   4         29.89         38.96         8.64 o
   3  16   4         39.10         42.89        18.53 o
   4  16   4          2.35         13.87        17.90 o
   5  16   4          7.42         40.31        21.05 o
  -5  17   4         15.63         16.11         9.25 o
  -4  17   4          6.24          7.54         9.77 o
  -3  17   4          8.26          1.52         8.85 o
  -2  17   4         75.64         80.01        13.95 o
  -1  17   4         89.41        101.72        23.87 o
   0  17   4         46.08         62.82        12.34 o
   1  17   4         53.11         41.76         9.25 o
   2  17   4          9.00         16.63        10.43 o
   3  17   4         65.23         99.44        17.90 o
   4  17   4        107.69         88.25        15.38 o
  -2  18   4          6.40         16.33         9.33 o
  -1  18   4         14.50         38.65        10.82 o
   0  18   4         19.85         32.55        11.94 o
   1  18   4          0.04         10.68        13.19 o
 -12   1   5          9.24          1.44        11.32 o
 -11   1   5        168.68        177.16        27.64 o
 -10   1   5        152.01        148.89        23.87 o
  -8   1   5          6.15          2.42         4.38 o
  -7   1   5         23.88         22.16         4.19 o
  -6   1   5        126.42        145.43         5.08 o
  -5   1   5         12.25         22.41         2.26 o
  -4   1   5        470.13        450.82         5.74 o
  -3   1   5       2135.07       2279.18        35.88 o
  -2   1   5        506.20        546.06         7.09 o
  -1   1   5          2.99          2.57         1.72 o
   0   1   5          0.27          3.83         1.58 o
   1   1   5         25.41         41.41         2.65 o
   2   1   5        963.72       1028.92        18.24 o
   3   1   5          1.36          3.06         2.17 o
   4   1   5         44.00         46.94         3.64 o
   5   1   5        714.11        680.60        11.70 o
   6   1   5          9.27         15.35         4.68 o
   7   1   5         52.43         57.38        10.43 o
   8   1   5          3.33          4.95         7.51 o
   9   1   5        109.00        136.26        33.61 o
  10   1   5          2.32         -4.40         8.88 o
  11   1   5          2.59         -8.44         8.44 o
 -12   2   5         11.85         27.22        13.75 o
 -11   2   5         45.03         36.44        16.96 o
 -10   2   5        333.15        399.55        35.81 o
  -9   2   5         51.72         29.53        13.82 o
  -8   2   5       1047.32       1025.64        17.86 o
  -7   2   5        117.16        114.76         7.05 o
  -6   2   5        454.26        450.22         9.84 o
  -5   2   5       2388.83       2536.08        22.16 o
  -4   2   5        147.88        154.51         3.46 o
  -3   2   5       2433.14       2562.28        17.51 o
  -2   2   5       1530.43       1623.65        14.16 o
  -1   2   5         66.67         87.27         3.59 o
   0   2   5        738.66        777.90         9.07 o
   1   2   5          6.43         28.06         2.30 o
   2   2   5        134.52        182.17         4.83 o
   3   2   5        865.65        885.96        10.84 o
   4   2   5          6.10          9.87         2.80 o
   5   2   5       1588.91       1705.33        20.22 o
   6   2   5        823.46        712.02        47.35 o
   7   2   5        457.11        401.70        23.87 o
   8   2   5         18.72         17.44        10.68 o
   9   2   5         25.29         35.49        10.66 o
  10   2   5         22.46         39.46        15.08 o
  11   2   5          0.02         -0.41        10.38 o
 -12   3   5         75.16         74.13        23.24 o
 -11   3   5        142.32        170.25        27.01 o
 -10   3   5        378.57        392.64        32.67 o
  -9   3   5        359.56        299.66        28.90 o
  -8   3   5        135.13        175.21        11.03 o
  -7   3   5          1.76          0.94         3.21 o
  -6   3   5        116.16        128.90         6.00 o
  -5   3   5        102.38        113.21         4.87 o
  -4   3   5       1435.53       1431.39        12.29 o
  -3   3   5        522.41        602.98         7.11 o
  -2   3   5        509.98        543.97         7.10 o
  -1   3   5        250.23        214.73         4.72 o
   0   3   5          0.61          4.36         2.33 o
   1   3   5        235.82        204.29         7.21 o
   2   3   5        580.96        594.48         9.01 o
   3   3   5          0.43          5.00         2.49 o
   4   3   5        947.82        943.73        12.20 o
   5   3   5        136.15        133.36         6.91 o
   6   3   5        116.30        114.34        10.52 o
   7   3   5        202.81        218.69        17.32 o
   8   3   5        402.46        381.74        34.24 o
   9   3   5         76.92         92.98        14.64 o
  10   3   5         24.26         22.12        10.55 o
  11   3   5         10.78        -10.10        10.10 o
 -12   4   5         87.42         68.71        24.81 o
 -11   4   5         69.78         80.65        14.64 o
 -10   4   5        124.44        127.75        15.77 o
  -9   4   5        133.90        136.32        20.73 o
  -8   4   5         64.22         45.40         8.99 o
  -7   4   5          2.46          2.54         3.68 o
  -6   4   5         82.59         87.51         4.90 o
  -5   4   5        184.87        187.18         5.46 o
  -4   4   5        136.95        132.74         3.61 o
  -3   4   5       1607.97       1625.50        14.11 o
  -2   4   5       1222.88       1241.74        11.74 o
  -1   4   5         65.16         88.98         4.67 o
   0   4   5        507.79        528.22         9.34 o
   1   4   5       1162.77       1132.03        12.82 o
   2   4   5       1220.52       1301.66        14.73 o
   3   4   5        166.63        170.15         5.78 o
   4   4   5          5.24          6.24         2.86 o
   5   4   5        608.94        587.00        12.61 o
   6   4   5         15.51         30.34         6.37 o
   7   4   5        193.19        230.76        14.02 o
   8   4   5         30.95         32.35        10.66 o
   9   4   5         95.82        117.04        16.02 o
  10   4   5         25.27         42.27        20.42 o
  11   4   5          0.33         -4.53        10.10 o
 -12   5   5         39.17         35.67        21.05 o
 -11   5   5         11.98         -3.36        12.88 o
 -10   5   5         36.21         22.08        10.10 o
  -9   5   5        822.71        816.81        28.86 o
  -8   5   5        698.76        734.13        25.31 o
  -7   5   5          0.60          2.95         5.17 o
  -6   5   5         99.58         97.58         5.51 o
  -5   5   5       1003.19       1049.81        12.94 o
  -4   5   5        896.44        908.86         8.74 o
  -3   5   5       1554.28       1654.77        13.65 o
  -2   5   5        140.46        151.43         4.02 o
  -1   5   5       1804.89       1737.99        17.21 o
   0   5   5        158.44        143.08         4.35 o
   1   5   5        321.50        339.14         7.20 o
   2   5   5         44.13         59.99         4.36 o
   3   5   5        508.13        502.31         8.79 o
   4   5   5        563.64        560.29        10.63 o
   5   5   5        127.90        155.81         7.93 o
   6   5   5        183.75        188.32        15.53 o
   7   5   5        440.62        424.35        21.46 o
   8   5   5        423.44        408.40        22.80 o
   9   5   5         13.84         16.24        20.42 o
  10   5   5          0.94          8.56        10.10 o
  11   5   5         44.92         56.23        15.10 o
 -12   6   5        180.29        167.87        20.18 o
 -11   6   5        181.31        211.31        20.86 o
 -10   6   5        172.65        194.54        18.40 o
  -9   6   5        366.17        391.86        24.69 o
  -8   6   5        277.41        309.73        31.99 o
  -7   6   5        786.10        797.55        24.95 o
  -6   6   5        876.75        887.52        14.84 o
  -5   6   5          0.26          1.42         2.47 o
  -4   6   5        399.62        399.03         6.43 o
  -3   6   5        960.00        966.46        10.21 o
  -2   6   5       3754.34       3780.75        30.05 o
  -1   6   5        517.46        508.79         8.14 o
   0   6   5        151.06        162.92         4.85 o
   1   6   5        455.03        471.75         7.95 o
   2   6   5       2474.06       2465.67        23.19 o
   3   6   5        419.30        427.45         9.57 o
   4   6   5         83.61         80.31         6.78 o
   5   6   5         26.21         33.42         6.31 o
   6   6   5        576.76        599.10        23.24 o
   7   6   5        151.61        151.57        15.55 o
   8   6   5          1.10         -2.74        16.33 o
   9   6   5        184.24        185.77        34.24 o
  10   6   5        174.08        175.92        19.99 o
 -12   7   5        100.28        128.81        15.11 o
 -11   7   5          6.18          7.00         8.79 o
 -10   7   5         12.37         -0.88        10.87 o
  -9   7   5        289.93        306.06        17.26 o
  -8   7   5        537.16        564.44        19.31 o
  -7   7   5          0.22         -5.14         5.14 o
  -6   7   5        288.19        291.04        12.77 o
  -5   7   5       1292.61       1248.29        14.56 o
  -4   7   5        654.57        624.20         9.48 o
  -3   7   5        771.05        759.90         9.52 o
  -2   7   5          4.42         17.24         2.66 o
  -1   7   5       1696.94       1710.29        17.21 o
   0   7   5       2414.61       2328.93        20.41 o
   1   7   5        750.63        786.03        10.71 o
   2   7   5         28.01         28.22         4.27 o
   3   7   5       2500.95       2462.02        26.37 o
   4   7   5        179.14        182.44         9.33 o
   5   7   5         28.95         32.12         7.06 o
   6   7   5         30.88         35.10        10.68 o
   7   7   5        300.59        309.32        20.20 o
   8   7   5         17.40          6.31        11.31 o
   9   7   5        151.13        158.62        19.04 o
  10   7   5         41.47         54.82        15.08 o
 -11   8   5        169.70        188.19        20.96 o
 -10   8   5        184.03        200.44        15.67 o
  -9   8   5          5.95          9.17         7.45 o
  -8   8   5        392.42        391.70        17.19 o
  -7   8   5       1710.21       1611.37        30.74 o
  -6   8   5       1708.41       1633.12        19.81 o
  -5   8   5        165.23        173.65         9.08 o
  -4   8   5        482.24        443.93        10.45 o
  -3   8   5       1619.34       1561.44        17.85 o
  -2   8   5       1241.24       1206.06        15.65 o
  -1   8   5        100.70        116.60         5.30 o
   0   8   5        470.75        470.70         8.90 o
   1   8   5        506.64        516.87         9.15 o
   2   8   5        338.03        325.44         9.08 o
   3   8   5         12.33         25.65         6.33 o
   4   8   5        157.03        169.08        16.05 o
   5   8   5        321.82        376.92        16.86 o
   6   8   5       1166.92       1157.55        37.38 o
   7   8   5         53.13         64.36        12.23 o
   8   8   5          8.27          8.09        18.22 o
   9   8   5        384.62        423.34        26.71 o
  10   8   5        296.28        294.48        25.22 o
 -11   9   5         69.23         76.04        13.48 o
 -10   9   5         75.19         58.25        10.62 o
  -9   9   5        311.93        334.83        28.72 o
  -8   9   5        367.05        357.75        12.06 o
  -7   9   5        308.50        317.70        12.33 o
  -6   9   5         62.67         70.87        11.75 o
  -5   9   5        396.94        372.27        17.39 o
  -4   9   5        380.39        392.26        12.47 o
  -3   9   5        157.89        152.04         9.18 o
  -2   9   5          6.21         -0.33         3.38 o
  -1   9   5        811.12        786.12        13.31 o
   0   9   5       4890.51       4878.82        38.59 o
   1   9   5       1240.51       1175.36        16.48 o
   2   9   5        459.85        442.51        11.59 o
   3   9   5       1879.45       1811.88        28.09 o
   4   9   5       1710.26       1707.60        54.29 o
   5   9   5        678.05        654.81        21.45 o
   6   9   5         31.28         29.17         9.50 o
   7   9   5         66.73         81.89        13.58 o
   8   9   5        155.00        173.60        18.72 o
   9   9   5          7.93         17.30        11.45 o
 -10  10   5        120.51        141.18        14.48 o
  -9  10   5          3.01         -0.47         5.65 o
  -8  10   5        264.41        269.46        13.20 o
  -7  10   5       1149.35       1116.12        28.48 o
  -6  10   5       1946.74       1838.96        51.05 o
  -5  10   5        129.23        149.25        10.80 o
  -4  10   5        100.86         89.34         7.97 o
  -3  10   5        949.15        949.09        22.95 o
  -2  10   5         94.05         91.94         7.06 o
  -1  10   5         29.71         23.41         4.33 o
   0  10   5        764.45        699.76        14.25 o
   1  10   5       2501.73       2435.79        26.81 o
   2  10   5        411.53        425.74        11.67 o
   3  10   5         18.43         22.34         4.24 o
   4  10   5          0.22          9.95         5.46 o
   5  10   5        905.95        921.06        22.22 o
   6  10   5        333.94        336.05        16.00 o
   7  10   5         73.67         79.31        14.03 o
   8  10   5         60.53         67.80        14.31 o
   9  10   5        243.54        277.33        25.35 o
 -10  11   5         80.89         98.19        18.53 o
  -9  11   5        274.34        235.69        13.49 o
  -8  11   5        236.87        248.18        13.55 o
  -7  11   5        179.07        170.91        17.92 o
  -6  11   5        129.54        123.81        10.82 o
  -5  11   5        694.60        708.24        19.95 o
  -4  11   5        723.64        722.05        35.79 o
  -3  11   5         40.14         41.36        13.45 o
  -2  11   5        489.99        454.85        20.29 o
  -1  11   5        981.17        917.88        19.78 o
   0  11   5       1518.36       1438.38        25.35 o
   1  11   5          7.47         10.75         4.61 o
   2  11   5        447.15        461.34        14.68 o
   3  11   5        450.27        473.12        20.49 o
   4  11   5       1355.17       1358.07        26.39 o
   5  11   5        401.25        400.20        19.95 o
   6  11   5         58.29         74.08         9.40 o
   7  11   5        356.53        414.92        20.53 o
   8  11   5        362.61        382.78        41.46 o
  -9  12   5         23.74         15.30         6.99 o
  -8  12   5         42.71         37.89         8.43 o
  -7  12   5        337.48        372.98        16.45 o
  -6  12   5        432.49        401.63        16.99 o
  -5  12   5         75.23         75.36         8.58 o
  -4  12   5         45.55         46.46         8.58 o
  -3  12   5        619.04        635.75        30.20 o
  -2  12   5        787.98        787.06        22.60 o
  -1  12   5        614.01        578.88        16.54 o
   0  12   5         42.93         36.82         6.90 o
   1  12   5       1390.03       1349.01        25.58 o
   2  12   5       1169.02       1076.54        27.37 o
   3  12   5        554.16        529.69        16.97 o
   4  12   5         79.33         73.05         8.73 o
   5  12   5        596.39        604.73        19.49 o
   6  12   5        527.01        536.68        20.91 o
   7  12   5        132.76        146.08        15.43 o
   8  12   5         50.72         39.74        12.38 o
  -9  13   5        350.74        334.00        23.20 o
  -8  13   5        302.20        298.94        26.63 o
  -7  13   5          4.39          4.58         7.04 o
  -6  13   5        274.15        259.29        15.72 o
  -5  13   5       1182.30       1146.25        31.28 o
  -4  13   5       1350.02       1310.70        39.44 o
  -3  13   5         96.05         88.99        16.38 o
  -2  13   5        478.37        472.70        26.74 o
  -1  13   5        994.23        972.82        25.50 o
   0  13   5        189.34        207.47        14.24 o
   1  13   5          0.68          2.20         5.47 o
   2  13   5         18.42         25.00         8.94 o
   3  13   5        325.61        386.41        19.64 o
   4  13   5        318.96        345.73        21.19 o
   5  13   5         26.52         26.45         7.56 o
   6  13   5          8.13          9.38         8.24 o
   7  13   5        498.14        555.88        24.35 o
  -8  14   5         66.21         57.88         9.88 o
  -7  14   5        182.16        195.96        14.84 o
  -6  14   5        100.10        129.27        12.57 o
  -5  14   5        100.16         89.87        10.83 o
  -4  14   5        122.13        123.94        12.75 o
  -3  14   5        764.17        762.97        24.48 o
  -2  14   5       1224.66       1209.51        29.79 o
  -1  14   5         85.03         77.02        10.58 o
   0  14   5         47.86         44.21         8.61 o
   1  14   5        268.17        303.82        15.12 o
   2  14   5        919.82        956.68        31.41 o
   3  14   5        260.41        245.50        17.72 o
   4  14   5        120.82        115.37        16.42 o
   5  14   5        185.45        184.93        20.21 o
   6  14   5        301.77        320.22        20.84 o
  -7  15   5          1.90          2.40         9.65 o
  -6  15   5         78.41         71.38         9.90 o
  -5  15   5        482.41        515.26        24.25 o
  -4  15   5        540.35        570.32        30.38 o
  -3  15   5         85.84         88.12        11.17 o
  -2  15   5        142.65        131.59        13.17 o
  -1  15   5        628.11        643.35        23.12 o
   0  15   5        178.14        193.71        15.40 o
   1  15   5        309.56        324.75        23.93 o
   2  15   5          1.44          8.14         8.33 o
   3  15   5        410.92        427.73        38.01 o
   4  15   5        212.28        232.91        29.84 o
   5  15   5         40.96         66.03        14.93 o
  -6  16   5        184.26        162.34        14.57 o
  -5  16   5         39.01         43.32        14.50 o
  -4  16   5        100.19         91.85        12.76 o
  -3  16   5        470.18        524.66        22.66 o
  -2  16   5        524.84        577.10        50.73 o
  -1  16   5         21.51          8.71        10.24 o
   0  16   5         35.59         40.90        10.00 o
   1  16   5        182.73        205.74        14.11 o
   2  16   5        488.22        560.11        27.74 o
   3  16   5         41.98         68.54        14.13 o
   4  16   5         12.88         21.09        12.51 o
  -4  17   5        162.65        181.43        16.16 o
  -3  17   5         13.98          4.70        10.74 o
  -2  17   5         86.64         83.69        12.12 o
  -1  17   5        295.04        334.67        21.18 o
   0  17   5        248.82        274.82        21.99 o
   1  17   5         49.52         62.31        22.62 o
   2  17   5         50.99         55.92        12.88 o
   3  17   5        133.97        153.80        18.84 o
 -12   0   6       1276.22       1284.71        60.94 o
 -11   0   6        615.72        762.03        45.23 o
  -8   0   6        585.33        651.46        28.90 o
  -7   0   6       2429.61       2406.08        56.54 o
  -6   0   6        514.66        526.54        15.27 o
  -5   0   6          0.67          2.39         2.74 o
  -4   0   6       2379.71       2136.11        20.40 o
  -3   0   6       4953.76       4663.57        41.86 o
  -2   0   6       7449.09       8061.31        77.29 o
  -1   0   6       1904.90       1937.50        21.24 o
   0   0   6       6736.09       7068.33        60.37 o
   1   0   6       7809.47       7462.87        64.38 o
   2   0   6       6635.29       6662.89        59.99 o
   3   0   6        101.28         66.88        10.16 o
   4   0   6        766.79        734.62        37.38 o
   5   0   6       6218.85       6314.69       101.46 o
   6   0   6          4.54         15.08        10.68 o
   7   0   6        165.69        148.26        21.99 o
   8   0   6        930.84       1016.46        47.74 o
   9   0   6       1027.93       1030.28        50.26 o
  10   0   6        549.06        554.72        41.46 o
  11   0   6        143.86        165.22        28.90 o
 -12   1   6         33.08         68.35        23.56 o
 -11   1   6        189.21        243.12        30.15 o
  -8   1   6       2682.34       2695.05        59.05 o
  -7   1   6         77.07         77.37         5.86 o
  -6   1   6       7391.89       7290.51        48.53 o
  -5   1   6       6472.00       6588.68        40.73 o
  -4   1   6        870.77        801.37         8.15 o
  -3   1   6       1469.42       1486.49        15.16 o
  -2   1   6       4932.30       4878.63        33.50 o
  -1   1   6      10438.51      10726.51        66.07 o
   0   1   6       1837.55       1760.94        14.48 o
   1   1   6       1296.90       1402.35        13.20 o
   2   1   6       4270.93       4085.54        30.47 o
   3   1   6       4110.40       3973.34        29.27 o
   4   1   6       3824.43       3782.26        29.43 o
   5   1   6          8.94         13.04         5.30 o
   6   1   6       2679.70       2523.69        38.24 o
   7   1   6       2634.86       2541.46        51.53 o
   8   1   6       2117.70       2116.24        48.64 o
   9   1   6        110.99        120.12        16.17 o
  10   1   6        153.26        201.88        21.64 o
  11   1   6        542.98        611.62        34.87 o
 -12   2   6        882.35        944.21        52.14 o
 -11   2   6        658.08        679.11        43.35 o
 -10   2   6        184.19        214.22        27.01 o
  -7   2   6       4252.66       4195.91        43.35 o
  -6   2   6       1127.83       1094.16        14.00 o
  -5   2   6        506.97        540.65         6.74 o
  -4   2   6       6279.29       6242.72        39.24 o
  -3   2   6       7252.11       7089.64        46.17 o
  -2   2   6       3122.88       3116.74        23.78 o
  -1   2   6        118.50        124.33         4.42 o
   0   2   6       5914.75       6069.59        40.93 o
   1   2   6      10449.81      10752.72        62.80 o
   2   2   6       2677.82       2762.76        21.73 o
   3   2   6        100.46        116.29         5.61 o
   4   2   6       1796.19       1731.86        18.75 o
   5   2   6       3325.46       3290.46        31.52 o
   6   2   6       2450.87       2400.22        36.76 o
   7   2   6        141.69        171.25        15.77 o
   8   2   6        391.57        433.23        56.23 o
   9   2   6        956.91        914.42        33.73 o
  10   2   6        722.78        771.38        33.76 o
 -12   3   6         18.58         38.32        20.10 o
 -11   3   6        251.50        233.70        30.15 o
 -10   3   6       1210.74       1213.72        51.51 o
  -9   3   6        766.23        802.87        40.21 o
  -8   3   6          8.12          1.34         5.34 o
  -7   3   6        933.72        895.20        72.56 o
  -6   3   6       3222.54       3163.90        35.82 o
  -5   3   6       4767.79       4608.24        39.23 o
  -4   3   6       2014.65       2019.60        15.89 o
  -3   3   6        129.76        145.90         4.68 o
  -2   3   6       4036.93       3910.40        28.62 o
  -1   3   6       6815.85       6731.13        44.60 o
   0   3   6       7540.15       7796.59        56.53 o
   1   3   6        730.25        744.77        10.12 o
   2   3   6       2774.85       2810.59        22.15 o
   3   3   6       6874.98       6936.30        47.97 o
   4   3   6       2107.76       2127.75        21.44 o
   5   3   6         18.78         22.47         4.89 o
   6   3   6       1272.89       1204.50        24.74 o
   7   3   6       3204.73       3098.86        58.63 o
   8   3   6        203.84        263.22        20.82 o
   9   3   6         78.32        114.68        27.96 o
  10   3   6         40.48         29.90        12.16 o
 -12   4   6        406.89        394.52        38.95 o
 -11   4   6        636.59        699.21        43.35 o
 -10   4   6        204.87        187.84        25.76 o
  -9   4   6        156.51        131.93        20.10 o
  -8   4   6       2846.13       2853.08        42.43 o
  -7   4   6       2311.65       2307.83        28.04 o
  -6   4   6       1228.83       1146.52        25.00 o
  -5   4   6        763.96        786.58        15.12 o
  -4   4   6       7154.12       7197.99        45.04 o
  -3   4   6       7361.48       7531.26        46.60 o
  -2   4   6        667.02        616.00         9.22 o
  -1   4   6          2.75          3.18         2.70 o
   0   4   6       6893.92       6790.00        52.41 o
   1   4   6       8132.51       8472.85        60.01 o
   2   4   6       1607.06       1548.60        17.07 o
   3   4   6          4.01         10.60         3.00 o
   4   4   6       2220.76       2169.87        29.89 o
   5   4   6       1793.90       1712.38        34.24 o
   6   4   6       4431.39       4359.93        70.38 o
   7   4   6        401.91        417.95        21.90 o
   8   4   6        288.47        291.69        21.96 o
   9   4   6        967.22       1002.94        35.74 o
  10   4   6        563.60        580.07        30.20 o
 -12   5   6        102.13        112.12        17.75 o
 -11   5   6        232.05        272.02        32.04 o
 -10   5   6        738.93        718.01        28.65 o
  -9   5   6       1183.56       1265.44        28.40 o
  -8   5   6          3.62         13.94         6.62 o
  -7   5   6        956.85        959.28        22.29 o
  -6   5   6        927.83        935.79        17.83 o
  -5   5   6       3573.83       3512.52        31.02 o
  -4   5   6       1206.62       1200.01        11.87 o
  -3   5   6        422.35        424.84         6.77 o
  -2   5   6       4342.17       4403.91        33.86 o
  -1   5   6       6421.50       6268.73        48.30 o
   0   5   6       3520.60       3609.56        32.26 o
   1   5   6         66.03         65.75         4.40 o
   2   5   6       2415.17       2472.02        23.71 o
   3   5   6       6484.16       6305.42        47.15 o
   4   5   6       1639.40       1632.38        26.32 o
   5   5   6        492.20        502.07        38.97 o
   6   5   6        266.21        243.76        26.07 o
   7   5   6        896.81        903.19        30.37 o
   8   5   6        738.76        825.41        31.01 o
   9   5   6          4.54         14.44        13.19 o
  10   5   6        125.07        121.25        30.15 o
 -12   6   6        233.64        228.27        18.25 o
 -11   6   6        707.24        714.00        25.58 o
 -10   6   6          5.95          3.89         7.79 o
  -9   6   6        429.97        416.51        15.70 o
  -8   6   6       3191.09       3078.77        40.21 o
  -7   6   6        911.95        895.82        22.25 o
  -6   6   6        429.79        408.78        13.66 o
  -5   6   6         53.42         63.57         4.36 o
  -4   6   6       2738.73       2687.80        26.16 o
  -3   6   6       6883.24       6871.88        41.07 o
  -2   6   6       2026.37       1996.54        20.19 o
  -1   6   6        405.07        402.03         9.56 o
   0   6   6       3212.50       3135.65        26.78 o
   1   6   6       2477.74       2328.66        23.88 o
   2   6   6       2317.58       2282.43        22.84 o
   3   6   6        159.19        137.53        13.95 o
   4   6   6       1352.53       1292.35        23.65 o
   5   6   6       2585.68       2484.58        40.79 o
   6   6   6        594.30        611.12        24.32 o
   7   6   6         69.80         68.12        15.71 o
   8   6   6        285.88        247.29        21.99 o
   9   6   6        920.00        895.45        34.82 o
  10   6   6        446.23        522.31        31.07 o
 -11   7   6         97.77        101.72        13.28 o
 -10   7   6        512.40        522.24        24.39 o
  -9   7   6        585.58        564.11        18.00 o
  -8   7   6         98.44        105.98        12.24 o
  -7   7   6        443.41        396.79        23.30 o
  -6   7   6       1148.33       1136.47        20.61 o
  -5   7   6       1112.34       1106.27        14.68 o
  -4   7   6        556.98        557.58        16.50 o
  -3   7   6         45.73         49.22         5.34 o
  -2   7   6       3289.80       3267.67        38.58 o
  -1   7   6       1984.52       1918.90        34.46 o
   0   7   6        276.84        261.50        11.20 o
   1   7   6         26.55         24.30         3.80 o
   2   7   6       2252.16       2150.53        26.81 o
   3   7   6       3695.17       3596.84        42.86 o
   4   7   6       1705.41       1692.06        43.59 o
   5   7   6         50.14         56.34         9.20 o
   6   7   6        122.48        136.80        14.84 o
   7   7   6        279.60        304.13        20.20 o
   8   7   6        703.42        678.92        74.13 o
   9   7   6          3.44          2.17        10.05 o
  10   7   6        414.55        481.97        30.18 o
 -11   8   6        311.27        297.79        19.89 o
 -10   8   6         52.95         64.25         9.78 o
  -9   8   6        349.47        342.51        15.94 o
  -8   8   6       1169.59       1143.56        24.00 o
  -7   8   6       1927.95       1881.53        30.00 o
  -6   8   6        224.73        219.49         9.33 o
  -5   8   6        309.77        306.37        10.87 o
  -4   8   6       1088.53       1058.08        24.62 o
  -3   8   6       4340.54       4154.17        37.90 o
  -2   8   6       1390.79       1365.53        20.93 o
  -1   8   6        138.20        169.93        11.56 o
   0   8   6        285.62        316.51        14.75 o
   1   8   6       1125.63       1159.30        24.66 o
   2   8   6        375.84        400.52        11.73 o
   3   8   6          0.87          8.62         5.37 o
   4   8   6       1640.28       1554.05        31.21 o
   5   8   6       1596.20       1489.68        32.83 o
   6   8   6        387.54        389.71        20.98 o
   7   8   6         46.97         56.50        11.92 o
   8   8   6         66.55         60.42        12.83 o
   9   8   6        568.55        582.73        84.18 o
 -11   9   6        125.58        117.19        17.95 o
 -10   9   6        430.07        435.47        22.23 o
  -9   9   6        225.25        191.72        15.70 o
  -8   9   6         19.79         25.60         9.36 o
  -7   9   6         81.78         84.22        15.98 o
  -6   9   6       1793.90       1669.54        31.00 o
  -5   9   6       1023.77        974.64        19.20 o
  -4   9   6        589.84        546.96        14.75 o
  -3   9   6         31.10         21.36         5.33 o
  -2   9   6       1657.27       1662.51        23.74 o
  -1   9   6       1132.03       1074.09        18.94 o
   0   9   6        335.95        334.60        12.71 o
   1   9   6        241.47        230.66        17.51 o
   2   9   6        865.68        900.35        51.26 o
   3   9   6       1299.50       1293.52        22.85 o
   4   9   6        770.07        817.96        22.97 o
   5   9   6         26.04         27.37        13.12 o
   6   9   6        227.73        222.21        16.06 o
   7   9   6        549.44        558.18        26.38 o
   8   9   6        194.17        193.12        20.42 o
   9   9   6         59.48         44.15        12.65 o
 -10  10   6          7.76         10.75         9.57 o
  -9  10   6         89.60         75.32        11.82 o
  -8  10   6        228.52        214.64        16.17 o
  -7  10   6        576.13        587.88        24.21 o
  -6  10   6         28.43         31.94         6.31 o
  -5  10   6        755.37        727.64        17.67 o
  -4  10   6        625.39        610.44        16.26 o
  -3  10   6        101.01        107.32         8.59 o
  -2  10   6         13.42         19.04         4.82 o
  -1  10   6         29.56         24.51         5.39 o
   0  10   6        470.30        464.33        14.78 o
   1  10   6       1430.17       1474.22        30.48 o
   2  10   6        517.94        530.39        19.41 o
   3  10   6          4.54         11.11        10.10 o
   4  10   6        483.24        503.90        19.71 o
   5  10   6        555.42        587.18        21.55 o
   6  10   6        301.19        304.72        19.78 o
   7  10   6         31.36         34.19        12.56 o
   8  10   6        115.81        114.94        16.90 o
 -10  11   6        214.93        195.08        17.40 o
  -9  11   6        276.04        293.00        41.07 o
  -8  11   6         36.14         39.74         7.06 o
  -7  11   6         39.92         42.11         7.25 o
  -6  11   6        688.90        681.73        18.07 o
  -5  11   6       1268.03       1202.40        30.65 o
  -4  11   6         63.21         55.23         7.40 o
  -3  11   6        411.60        363.78        22.05 o
  -2  11   6        727.03        690.29        21.03 o
  -1  11   6       1821.63       1790.28        29.12 o
   0  11   6        333.53        352.59        14.29 o
   1  11   6          5.99         23.70         7.51 o
   2  11   6        321.47        324.73        17.67 o
   3  11   6        182.81        209.31        15.45 o
   4  11   6         69.36         72.59        11.18 o
   5  11   6         38.80         54.34        11.10 o
   6  11   6        262.62        231.96        17.39 o
   7  11   6        446.06        431.09        36.25 o
   8  11   6        285.69        290.10        33.92 o
  -9  12   6         61.65         57.15        15.99 o
  -8  12   6        191.43        192.55        11.82 o
  -7  12   6         36.69         49.30         7.85 o
  -6  12   6          0.17         -1.50         5.98 o
  -5  12   6        141.86        139.63        12.15 o
  -4  12   6        750.01        747.57        19.58 o
  -3  12   6         10.97         27.38         7.76 o
  -2  12   6          5.18         16.40         6.79 o
  -1  12   6         18.74         16.67         6.04 o
   0  12   6        925.52        973.11        22.29 o
   1  12   6       1067.34       1030.15        46.91 o
   2  12   6        851.93        792.49        26.72 o
   3  12   6          0.26         15.27         8.12 o
   4  12   6          3.90         -1.10        10.77 o
   5  12   6        337.76        341.10        27.83 o
   6  12   6        104.75        118.87        15.45 o
   7  12   6         12.33         20.24        10.97 o
  -8  13   6          0.26          7.10         6.70 o
  -7  13   6        170.71        136.18        11.12 o
  -6  13   6        179.57        201.02        16.05 o
  -5  13   6        227.87        252.41        14.10 o
  -4  13   6          3.86          3.44        13.85 o
  -3  13   6        518.36        523.58        23.48 o
  -2  13   6        206.78        200.81        15.46 o
  -1  13   6        438.20        483.97        19.69 o
   0  13   6        108.83        121.80        10.67 o
   1  13   6         12.07         25.90         8.33 o
   2  13   6        202.72        206.81        17.21 o
   3  13   6         77.12         80.26        12.24 o
   4  13   6         30.98         18.05         8.92 o
   5  13   6          4.86          4.84         9.67 o
   6  13   6         66.59         78.69        13.45 o
   7  13   6        214.42        252.51        27.30 o
  -7  14   6         47.68         27.81         8.07 o
  -6  14   6         20.99         27.70         8.05 o
  -5  14   6         49.47         44.09         8.66 o
  -4  14   6        291.32        293.68        18.69 o
  -3  14   6        283.92        289.62        18.69 o
  -2  14   6         23.49         18.16         7.97 o
  -1  14   6         13.31         10.43         7.53 o
   0  14   6        177.52        166.36        12.29 o
   1  14   6        183.78        213.01        16.30 o
   2  14   6         15.21         16.16         8.55 o
   3  14   6          2.74        -11.17        11.17 o
   4  14   6         59.09         82.83        27.52 o
   5  14   6        104.65        148.38        16.32 o
   6  14   6         74.49        108.00        14.97 o
  -6  15   6         67.20         48.08         9.45 o
  -5  15   6          0.71         -3.58         6.25 o
  -4  15   6          3.24         -3.86        10.09 o
  -3  15   6         13.78          9.10         8.39 o
  -2  15   6        171.85        208.64        16.40 o
  -1  15   6         52.03         56.18        10.41 o
   0  15   6         25.39         24.05         8.94 o
   1  15   6         39.23         36.99        10.38 o
   2  15   6         39.98         53.04        18.74 o
   3  15   6         51.74         60.00        11.71 o
   4  15   6         42.33         26.49        16.71 o
   5  15   6          5.80         19.08        10.47 o
  -5  16   6         68.98         57.21        11.18 o
  -4  16   6         16.35         34.76         9.89 o
  -3  16   6         66.35         58.56        10.97 o
  -2  16   6          1.74         -0.99         9.86 o
  -1  16   6         51.10         56.08        11.01 o
   0  16   6         18.83         15.93        12.68 o
   1  16   6         10.74          8.96        10.92 o
   2  16   6          4.10         -6.47         7.93 o
   3  16   6          1.10        -10.95        18.89 o
  -3  17   6          0.17         -2.73         8.20 o
  -2  17   6         48.03         50.17        11.36 o
  -1  17   6          8.41          2.17         8.15 o
   0  17   6          8.76          4.43         8.24 o
   1  17   6          2.46          5.14        11.47 o
 -12   1   7         15.86         -6.91        18.22 o
 -11   1   7         64.02         65.96        20.73 o
  -6   1   7         44.61         40.93         4.14 o
  -5   1   7        104.75        112.10         4.45 o
  -4   1   7        195.38        239.33         5.86 o
  -3   1   7         34.35         44.28         3.25 o
  -2   1   7          6.26         11.12         2.41 o
  -1   1   7        579.48        613.63         8.92 o
   0   1   7          0.38          2.42         1.39 o
   1   1   7          4.70          8.27         2.43 o
   2   1   7         50.53         51.27         4.27 o
   3   1   7         15.25         27.56         3.62 o
   4   1   7         12.11         27.09         5.19 o
   5   1   7         42.22         53.03         7.06 o
   6   1   7        353.89        300.67        17.77 o
   7   1   7         60.43         64.33        11.32 o
   8   1   7         42.97         17.17        15.08 o
   9   1   7          8.83         16.71        10.82 o
  10   1   7         14.26         13.85        10.63 o
 -12   2   7          0.16        -15.71        15.71 o
 -11   2   7         20.99         27.64        18.22 o
 -10   2   7         22.66         30.78        16.33 o
  -8   2   7        232.98        263.85        21.99 o
  -7   2   7          8.45         11.79         4.20 o
  -6   2   7         24.10         25.48         4.50 o
  -5   2   7        281.21        274.31         6.02 o
  -4   2   7        290.20        290.63         6.91 o
  -3   2   7        677.75        724.30         9.90 o
  -2   2   7          6.69          6.83         2.25 o
  -1   2   7        280.66        277.81         6.33 o
   0   2   7        177.19        220.41         6.06 o
   1   2   7       3315.05       3410.93        25.25 o
   2   2   7        720.11        751.56        13.17 o
   3   2   7         10.17         13.49         2.87 o
   4   2   7        438.34        453.02        10.18 o
   5   2   7         63.34         49.65        13.63 o
   6   2   7        149.57        159.77        24.81 o
   7   2   7         78.57         82.74        12.41 o
   8   2   7         40.26         47.21        11.11 o
   9   2   7         27.27         49.16        12.21 o
  10   2   7          0.57          1.28        10.55 o
 -12   3   7          0.01          3.14        17.59 o
 -11   3   7         45.45         50.89        19.47 o
 -10   3   7        187.03        199.15        27.01 o
  -9   3   7        442.13        524.56        33.92 o
  -8   3   7         25.02         30.78        11.94 o
  -7   3   7        228.61        244.27        11.89 o
  -6   3   7        396.30        392.21        10.05 o
  -5   3   7        464.79        479.32         9.63 o
  -4   3   7        882.53        928.82        13.55 o
  -3   3   7        259.66        252.78         6.25 o
  -2   3   7         73.70         91.65         4.45 o
  -1   3   7        128.66        123.51         4.86 o
   0   3   7        134.77        143.63         5.67 o
   1   3   7        240.94        261.56         5.88 o
   2   3   7        258.89        252.17         8.67 o
   3   3   7        109.10        101.77         6.60 o
   4   3   7         20.01         28.82         6.41 o
   5   3   7          2.19          0.25        16.02 o
   6   3   7         32.60         29.81        10.68 o
   7   3   7        189.16        182.33        16.65 o
   8   3   7        176.99        185.22        19.79 o
   9   3   7          2.86          7.58         9.03 o
  10   3   7         19.73         24.36        12.16 o
 -12   4   7         87.66        114.34        25.76 o
 -11   4   7         27.11         15.08        17.59 o
 -10   4   7         10.11          3.77        13.19 o
  -9   4   7        118.73        147.25        18.22 o
  -8   4   7        137.67        171.21        12.21 o
  -7   4   7        145.63        150.58        10.76 o
  -6   4   7         24.79         30.66         5.79 o
  -5   4   7        124.13        137.99         5.74 o
  -4   4   7         60.14         60.95         4.59 o
  -3   4   7          3.54          1.92         2.53 o
  -2   4   7         11.54         10.03         2.59 o
  -1   4   7        238.90        270.53         7.97 o
   0   4   7       1990.70       1938.24        21.69 o
   1   4   7        880.09        886.15        17.06 o
   2   4   7        614.22        636.40        11.07 o
   3   4   7        234.03        251.51         9.63 o
   4   4   7          1.54          9.21         4.96 o
   5   4   7          1.48          7.50         6.49 o
   6   4   7         66.13         67.51        11.17 o
   7   4   7          8.46         15.69         8.85 o
   8   4   7        174.81        167.73        17.44 o
   9   4   7        164.44        187.58        19.23 o
  10   4   7         38.78         20.83        27.33 o
 -11   5   7          9.40         12.56        16.96 o
 -10   5   7        129.83        152.82        34.24 o
  -9   5   7        318.15        292.75        19.76 o
  -8   5   7        111.86        118.02        10.80 o
  -7   5   7         66.14         84.63         9.12 o
  -6   5   7        715.09        701.08        15.08 o
  -5   5   7        300.63        328.93         8.24 o
  -4   5   7         91.12         90.78         5.57 o
  -3   5   7        552.08        548.44        12.58 o
  -2   5   7        295.50        296.21         9.51 o
  -1   5   7       1577.67       1557.51        21.13 o
   0   5   7         49.05         58.65         6.27 o
   1   5   7        192.81        230.78        10.66 o
   2   5   7        169.83        177.71         8.54 o
   3   5   7        783.41        810.25        16.14 o
   4   5   7         51.98         44.13         9.74 o
   5   5   7        209.05        253.74        20.10 o
   6   5   7        709.63        646.16        24.95 o
   7   5   7        125.41        149.24        15.92 o
   8   5   7         34.29         47.63        27.96 o
   9   5   7         19.44         22.92        20.42 o
 -11   6   7         77.35         68.56        21.36 o
 -10   6   7          1.65         12.01         9.48 o
  -9   6   7          2.02         -6.38         6.38 o
  -8   6   7        197.81        211.49        18.31 o
  -7   6   7        712.25        691.30        19.57 o
  -6   6   7        391.01        392.91        12.09 o
  -5   6   7         40.57         59.44         6.31 o
  -4   6   7        183.53        191.98        10.72 o
  -3   6   7        527.00        529.78        13.10 o
  -2   6   7        373.93        374.75        12.30 o
  -1   6   7        356.59        355.51        10.95 o
   0   6   7       2152.23       2091.95        34.42 o
   1   6   7        397.65        398.60        15.88 o
   2   6   7         38.33         46.00         7.98 o
   3   6   7        305.08        306.44        13.98 o
   4   6   7        441.41        440.95        17.03 o
   5   6   7        559.55        549.76        22.17 o
   6   6   7        219.24        219.99        15.66 o
   7   6   7         11.19         14.17         8.91 o
   8   6   7         42.64         53.04        38.32 o
   9   6   7        361.94        408.43        26.41 o
 -11   7   7         69.24         69.26        11.82 o
 -10   7   7         91.49         94.96        13.99 o
  -9   7   7        110.05        121.42        12.08 o
  -8   7   7         47.92         38.37        19.47 o
  -7   7   7         66.75         78.51        12.16 o
  -6   7   7        682.65        611.98        24.06 o
  -5   7   7        482.85        501.77        14.40 o
  -4   7   7         63.22         66.30         7.22 o
  -3   7   7          2.42          0.20         4.25 o
  -2   7   7        762.04        785.03        17.65 o
  -1   7   7        162.99        161.76        11.93 o
   0   7   7          7.09          7.66         5.53 o
   1   7   7        368.04        415.49        22.56 o
   2   7   7        519.44        543.10        23.39 o
   3   7   7        948.33        973.21        46.17 o
   4   7   7        353.64        340.27        31.41 o
   5   7   7         43.96         48.01         8.95 o
   6   7   7        641.44        673.31        26.09 o
   7   7   7        244.50        270.01        38.64 o
   8   7   7          3.88          7.96         9.20 o
   9   7   7         47.87         61.75        14.48 o
 -11   8   7        232.14        223.15        22.35 o
 -10   8   7          9.82         -1.58         9.48 o
  -9   8   7         14.56         12.03         8.22 o
  -8   8   7        262.85        235.33        20.34 o
  -7   8   7        301.14        302.67        18.92 o
  -6   8   7        282.85        291.36        16.70 o
  -5   8   7        374.95        395.41        17.98 o
  -4   8   7        933.19        937.99        21.22 o
  -3   8   7       1564.12       1494.81        27.99 o
  -2   8   7        496.68        469.03        17.98 o
  -1   8   7        126.99        160.04        14.47 o
   0   8   7        126.68        140.80        12.01 o
   1   8   7        392.68        366.70        16.85 o
   2   8   7          6.28          3.77         8.83 o
   3   8   7          0.31          7.16         9.41 o
   4   8   7        594.97        592.56        27.44 o
   5   8   7        838.82        804.60        32.72 o
   6   8   7        270.62        252.68        23.87 o
   7   8   7         47.06         29.04        15.71 o
   8   8   7         47.31         43.12        31.41 o
   9   8   7        137.76        145.26        18.33 o
 -10   9   7        311.70        346.27        25.88 o
  -9   9   7        242.76        241.53        17.13 o
  -8   9   7        119.95        128.75        13.16 o
  -7   9   7         39.36         37.28         9.16 o
  -6   9   7        425.04        439.30        13.19 o
  -5   9   7        896.06        856.68        23.03 o
  -4   9   7         45.28         45.32         7.40 o
  -3   9   7        148.65        162.15        12.13 o
  -2   9   7       1710.58       1691.44        37.98 o
  -1   9   7       1141.39       1101.89        22.48 o
   0   9   7        452.12        441.49        21.29 o
   1   9   7        436.95        451.05        22.45 o
   2   9   7       1268.11       1323.60        43.66 o
   3   9   7        624.48        639.21        52.77 o
   4   9   7        271.27        292.60        22.78 o
   5   9   7         12.34         11.01        13.51 o
   6   9   7        501.50        495.38        29.24 o
   7   9   7        347.41        375.68        39.58 o
   8   9   7         11.51         -0.63        16.96 o
 -10  10   7          9.24         15.94         9.47 o
  -9  10   7         63.62         55.40        11.11 o
  -8  10   7        329.91        307.99        18.72 o
  -7  10   7        248.85        256.68        13.42 o
  -6  10   7          3.13         13.36         5.41 o
  -5  10   7        400.27        364.88        13.47 o
  -4  10   7       1625.66       1547.98        26.59 o
  -3  10   7       1218.62       1193.55        23.22 o
  -2  10   7        252.51        238.92        17.37 o
  -1  10   7         17.52         14.92         6.06 o
   0  10   7        251.81        260.12        19.53 o
   1  10   7        519.06        565.68        25.40 o
   2  10   7         65.30         74.89        13.13 o
   3  10   7         11.81         14.29        17.90 o
   4  10   7        118.80        129.01        17.21 o
   5  10   7        417.15        436.85        27.72 o
   6  10   7        125.72        156.16        20.30 o
   7  10   7         14.88        -14.45        14.45 o
   8  10   7        220.98        169.62        30.78 o
  -9  11   7        238.70        238.50        18.48 o
  -8  11   7         15.26         23.65         9.21 o
  -7  11   7        119.05        117.50        12.24 o
  -6  11   7        496.43        511.83        16.91 o
  -5  11   7        481.46        502.19        18.14 o
  -4  11   7        122.49        127.52         9.88 o
  -3  11   7        337.18        340.48        25.13 o
  -2  11   7        535.82        553.21        20.23 o
  -1  11   7        908.71        897.56        21.20 o
   0  11   7        365.07        344.42        17.12 o
   1  11   7         43.46         42.24         9.39 o
   2  11   7        392.20        384.33        26.64 o
   3  11   7        409.50        390.48        26.54 o
   4  11   7         94.44        118.69        17.17 o
   5  11   7          8.73         18.18        12.68 o
   6  11   7        183.79        250.46        53.71 o
   7  11   7        255.87        268.25        41.78 o
  -8  12   7        414.16        449.73        27.26 o
  -7  12   7        492.03        485.86        16.32 o
  -6  12   7         70.43         59.43         8.14 o
  -5  12   7        112.88        111.49        10.00 o
  -4  12   7        685.92        653.18        20.86 o
  -3  12   7        802.88        777.61        24.04 o
  -2  12   7        179.12        187.74        14.71 o
  -1  12   7         14.10          7.49         6.45 o
   0  12   7       1095.84       1132.59        30.93 o
   1  12   7        770.38        833.56        25.56 o
   2  12   7         62.53         47.84        10.38 o
   3  12   7        229.45        216.20        16.79 o
   4  12   7        613.00        636.06        31.65 o
   5  12   7        237.47        246.23        26.07 o
   6  12   7        141.38        151.73        21.43 o
  -8  13   7          0.07          7.60         6.53 o
  -7  13   7        183.22        183.02        12.16 o
  -6  13   7        535.20        526.75        23.85 o
  -5  13   7        370.58        376.10        16.31 o
  -4  13   7         70.40         67.32         9.83 o
  -3  13   7         26.60         23.72         8.30 o
  -2  13   7        280.29        323.33        19.50 o
  -1  13   7        373.50        391.80        19.15 o
   0  13   7         82.84        112.40        12.45 o
   1  13   7         52.76         64.50        10.93 o
   2  13   7        256.52        267.01        18.11 o
   3  13   7        509.78        558.27        23.99 o
   4  13   7         46.62         39.23        11.70 o
   5  13   7         15.70         36.56        11.68 o
   6  13   7         54.88         76.92        14.34 o
  -7  14   7        182.42        156.30        13.09 o
  -6  14   7         16.21          9.35         7.36 o
  -5  14   7         62.04         62.80        11.70 o
  -4  14   7        163.84        177.35        15.89 o
  -3  14   7        117.55        120.40        13.53 o
  -2  14   7          5.71         12.13         8.06 o
  -1  14   7        284.23        273.68        18.55 o
   0  14   7        426.04        443.52        25.72 o
   1  14   7        356.54        336.74        20.54 o
   2  14   7        121.86        149.78        15.49 o
   3  14   7         59.95         78.21        13.55 o
   4  14   7        472.79        513.86        36.58 o
   5  14   7        211.92        213.49        25.20 o
  -5  15   7        230.93        220.55        15.51 o
  -4  15   7         55.38         71.88        11.82 o
  -3  15   7         26.95         13.45        10.31 o
  -2  15   7        470.45        494.60        22.68 o
  -1  15   7        488.85        475.40        31.50 o
   0  15   7         12.37         -3.17        14.45 o
   1  15   7         48.11         53.30        14.34 o
   2  15   7        392.91        455.33        23.68 o
   3  15   7        211.06        232.48        33.03 o
  -4  16   7        203.92        210.05        17.75 o
  -3  16   7        104.71        126.64        14.12 o
  -2  16   7          0.08          2.07        12.69 o
  -1  16   7        166.01        187.21        16.73 o
   0  16   7        205.15        228.91        31.10 o
   1  16   7        289.77        316.59        25.96 o
   2  16   7        200.29        211.01        18.31 o
 -12   0   8        578.41        676.59        47.12 o
  -6   0   8        506.42        546.36        17.75 o
  -5   0   8       2587.06       2710.16        38.79 o
  -4   0   8       2942.50       2937.24        38.53 o
  -3   0   8       2010.92       1939.32        53.40 o
  -2   0   8         81.86         88.50         9.42 o
  -1   0   8       7545.18       7931.74        82.39 o
   0   0   8       9162.85       9372.61        95.43 o
   1   0   8       3206.49       3155.34        35.36 o
   2   0   8        100.34        109.69         7.52 o
   3   0   8       1026.33        970.57        20.38 o
   4   0   8       2175.46       2132.80        34.03 o
   5   0   8       3157.64       3053.15        76.01 o
   6   0   8        120.61         85.44        16.96 o
   7   0   8        183.28        185.95        24.50 o
   8   0   8        682.13        716.17        42.09 o
   9   0   8        335.56        321.65        34.55 o
  -6   1   8       5040.37       4869.98        55.65 o
  -5   1   8        317.32        292.01         8.64 o
  -4   1   8        161.03        178.94         8.42 o
  -3   1   8       2317.83       2309.46        28.21 o
  -2   1   8       3784.68       3784.47        39.26 o
  -1   1   8       1634.57       1646.37        39.88 o
   0   1   8        650.16        688.46        12.08 o
   1   1   8       3518.25       3501.43        31.92 o
   2   1   8       2942.43       2901.21        26.13 o
   3   1   8        402.11        405.38        12.60 o
   4   1   8        548.80        522.03        13.81 o
   5   1   8        811.53        767.95        24.65 o
   6   1   8       2062.08       1957.17        43.53 o
   7   1   8        984.32        980.53        27.16 o
   8   1   8        116.28        103.56        15.10 o
   9   1   8        288.97        283.90        23.53 o
 -11   2   8         30.66         97.37        22.62 o
  -7   2   8        462.41        480.59        27.01 o
  -6   2   8        342.59        355.48        11.87 o
  -5   2   8       1985.76       1982.15        28.97 o
  -4   2   8       2394.92       2343.79        25.43 o
  -3   2   8       1159.69       1122.94        16.19 o
  -2   2   8         52.25         68.30         4.88 o
  -1   2   8       3045.39       3036.35        29.22 o
   0   2   8       8410.92       8373.17        56.35 o
   1   2   8       2983.38       2980.14        26.38 o
   2   2   8         38.13         33.68         5.05 o
   3   2   8       1920.63       1920.19        21.44 o
   4   2   8       3323.81       3227.78        58.13 o
   5   2   8       1582.46       1525.15        35.46 o
   6   2   8         48.51         61.46        10.66 o
   7   2   8        555.74        521.23        24.38 o
   8   2   8        920.52        945.97        33.31 o
   9   2   8        352.29        339.38        29.53 o
 -11   3   8        404.28        478.08        38.32 o
 -10   3   8        431.75        457.34        34.55 o
  -7   3   8       1386.98       1429.83        48.37 o
  -6   3   8       2353.17       2225.29        37.24 o
  -5   3   8       1682.15       1749.83        23.82 o
  -4   3   8        219.31        224.75         7.78 o
  -3   3   8       4257.03       4263.95        34.84 o
  -2   3   8       3077.55       3012.10        34.97 o
  -1   3   8        461.88        430.75        10.77 o
   0   3   8        206.08        208.91         8.56 o
   1   3   8       2042.33       1953.72        24.87 o
   2   3   8       2335.99       2309.66        35.23 o
   3   3   8       2252.85       2300.11        57.36 o
   4   3   8         22.09         26.35         7.00 o
   5   3   8        218.41        210.25        30.15 o
   6   3   8        881.51        905.43        32.67 o
   7   3   8        524.95        573.70        25.02 o
   8   3   8         19.10         11.29         9.36 o
   9   3   8        230.72        264.34        22.87 o
 -11   4   8          6.42         33.30        18.22 o
 -10   4   8        209.92        215.48        27.01 o
  -9   4   8       1278.04       1240.73        49.63 o
  -8   4   8       2364.57       2426.56        48.40 o
  -7   4   8         84.02         84.18        15.71 o
  -6   4   8        151.24        169.64         7.55 o
  -5   4   8       1430.43       1468.54        20.63 o
  -4   4   8       3045.55       2969.15        33.58 o
  -3   4   8        455.90        422.60        11.68 o
  -2   4   8         22.05         45.73         6.83 o
  -1   4   8        846.32        826.88        16.72 o
   0   4   8       2212.71       2159.21        26.41 o
   1   4   8        688.64        662.30        18.86 o
   2   4   8          8.71         14.76         6.14 o
   3   4   8       2898.31       2846.21        39.12 o
   4   4   8       1857.70       1813.90        43.10 o
   5   4   8        108.38        117.42        12.79 o
   6   4   8         95.80         98.61        15.71 o
   7   4   8        552.20        561.14        25.22 o
   8   4   8        646.16        600.12        27.63 o
   9   4   8        339.88        338.16        36.44 o
 -11   5   8        731.44        801.61        45.86 o
 -10   5   8        757.22        789.67        42.09 o
  -9   5   8        478.25        471.79        31.41 o
  -8   5   8        118.52        140.49        14.13 o
  -7   5   8       1424.99       1417.16        34.96 o
  -6   5   8        626.70        647.43        23.17 o
  -5   5   8        719.43        709.01        16.43 o
  -4   5   8        618.78        631.96        15.95 o
  -3   5   8       3388.49       3341.00        37.84 o
  -2   5   8       3628.01       3563.40        46.83 o
  -1   5   8       1818.24       1766.11        32.51 o
   0   5   8         50.44         49.82        10.88 o
   1   5   8        401.57        385.97        18.86 o
   2   5   8       3936.60       3817.56        41.78 o
   3   5   8       2328.56       2362.39        49.27 o
   4   5   8        242.88        228.61        19.60 o
   5   5   8       1140.16       1108.81        47.12 o
   6   5   8       1809.79       1809.97        48.26 o
   7   5   8        799.13        798.97        48.06 o
   8   5   8          0.49         14.95         9.64 o
   9   5   8        196.72        206.42        20.62 o
  -8   6   8        833.09        868.83        42.72 o
  -7   6   8         10.53          9.08         7.76 o
  -6   6   8        332.90        324.05        18.56 o
  -5   6   8       2249.19       2250.39        58.81 o
  -4   6   8       3526.48       3384.47        44.73 o
  -3   6   8        611.03        601.28        14.60 o
  -2   6   8        353.88        341.34        14.38 o
  -1   6   8       1778.57       1835.74        32.18 o
   0   6   8        284.61        339.32        15.22 o
   1   6   8        176.65        197.66        13.56 o
   2   6   8          1.32         15.40         7.18 o
   3   6   8        834.85        861.51        30.34 o
   4   6   8        825.57        769.80        30.04 o
   5   6   8        170.40        210.37        27.96 o
   6   6   8         18.57         18.85        14.45 o
   7   6   8        104.89        143.23        25.13 o
   8   6   8        322.27        304.06        35.81 o
  -9   7   8         65.94         72.87        18.22 o
  -8   7   8        119.04        130.62        14.84 o
  -7   7   8        768.64        806.46        28.78 o
  -6   7   8        446.69        481.92        22.35 o
  -5   7   8          3.72          5.61         5.13 o
  -4   7   8        267.77        290.36        12.83 o
  -3   7   8        879.70        880.77        22.36 o
  -2   7   8       2765.33       2699.36        35.16 o
  -1   7   8        780.95        767.09        21.06 o
   0   7   8         16.75         10.62         8.25 o
   1   7   8       1311.14       1286.99        28.78 o
   2   7   8       2312.31       2253.10        48.65 o
   3   7   8        668.91        654.93        33.61 o
   4   7   8         10.82         -1.41        13.19 o
   5   7   8       1313.47       1321.16        53.71 o
   6   7   8        806.14        790.30        44.60 o
   7   7   8        344.21        326.67        35.18 o
   8   7   8         79.33        102.40        23.87 o
  -9   8   8        466.83        424.15        24.18 o
  -8   8   8        286.24        313.59        22.72 o
  -7   8   8         82.19         95.88        19.79 o
  -6   8   8        354.55        349.93        12.74 o
  -5   8   8       1839.08       1771.50        30.63 o
  -4   8   8        885.28        898.78        21.75 o
  -3   8   8        546.49        553.55        17.63 o
  -2   8   8        525.20        476.79        17.34 o
  -1   8   8       1508.19       1522.75        30.60 o
   0   8   8       1395.68       1325.00        35.33 o
   1   8   8        885.13        932.45        33.61 o
   2   8   8         13.05         17.01        10.22 o
   3   8   8         74.66         84.87        21.67 o
   4   8   8       1606.86       1694.08        45.96 o
   5   8   8        688.78        722.84        32.43 o
   6   8   8          1.06          6.89        12.23 o
   7   8   8        106.08        148.26        26.39 o
   8   8   8        339.29        347.41        39.58 o
 -10   9   8        166.60        128.79        25.76 o
  -9   9   8         23.67          8.85         8.90 o
  -8   9   8        233.99        235.39        20.75 o
  -7   9   8        420.94        447.16        36.12 o
  -6   9   8        696.49        715.80        19.03 o
  -5   9   8          0.79         15.69         7.40 o
  -4   9   8        214.52        220.27        13.11 o
  -3   9   8        810.13        839.76        22.15 o
  -2   9   8       1387.86       1380.54        36.67 o
  -1   9   8         40.43         20.70        12.88 o
   0   9   8         98.19        106.61        27.01 o
   1   9   8       1676.13       1612.80        41.50 o
   2   9   8        487.42        495.55        25.19 o
   3   9   8        231.23        250.11        21.58 o
   4   9   8         35.56          9.66        19.16 o
   5   9   8        174.09        218.20        42.40 o
   6   9   8        179.31        226.33        23.51 o
   7   9   8        108.78        168.36        29.53 o
  -9  10   8        305.77        296.16        19.57 o
  -8  10   8        113.37         95.35        12.53 o
  -7  10   8         25.34         31.18         9.13 o
  -6  10   8        116.70        128.71        11.12 o
  -5  10   8        412.15        428.79        16.48 o
  -4  10   8        270.03        275.63        14.67 o
  -3  10   8        110.13        103.04        10.92 o
  -2  10   8         19.22         26.72         8.80 o
  -1  10   8        568.80        604.21        25.52 o
   0  10   8       1309.31       1311.96        37.38 o
   1  10   8        281.99        316.68        29.53 o
   2  10   8         80.45         86.36        15.71 o
   3  10   8        324.21        383.51        45.23 o
   4  10   8        463.71        463.58        28.82 o
   5  10   8        386.06        362.50        27.10 o
   6  10   8         19.01          4.94        13.28 o
   7  10   8        130.02         94.15        25.76 o
  -8  11   8        293.84        259.29        18.84 o
  -7  11   8        402.18        371.91        13.91 o
  -6  11   8        250.10        225.62        12.07 o
  -5  11   8         24.28         18.67         9.03 o
  -4  11   8        145.22        141.33        14.05 o
  -3  11   8        602.42        641.57        22.61 o
  -2  11   8        243.24        251.28        20.48 o
  -1  11   8        241.52        218.62        26.39 o
   0  11   8        120.36        155.28        17.51 o
   1  11   8        147.69        138.13        17.26 o
   2  11   8        240.39        241.69        21.88 o
   3  11   8          8.11         12.77        11.77 o
   4  11   8          4.52         10.33        12.52 o
   5  11   8         13.20          6.67        28.27 o
   6  11   8        187.58        115.78        20.32 o
  -8  12   8        142.64        132.75        14.72 o
  -7  12   8          3.64          7.05         5.69 o
  -6  12   8         57.43         58.56         8.70 o
  -5  12   8        156.72        179.09        12.31 o
  -4  12   8        428.16        395.99        16.30 o
  -3  12   8          2.28         -1.63         6.87 o
  -2  12   8         24.10         41.76         9.12 o
  -1  12   8        366.42        381.96        23.29 o
   0  12   8        346.89        391.40        26.20 o
   1  12   8          9.92         12.29        10.87 o
   2  12   8          2.28         -3.81        10.38 o
   3  12   8        309.86        255.61        23.96 o
   4  12   8         59.18         79.06        26.39 o
   5  12   8        158.09        180.46        22.80 o
  -7  13   8        222.67        201.60        12.51 o
  -6  13   8         59.79         45.11         8.15 o
  -5  13   8         12.57          2.39         6.40 o
  -4  13   8          2.46         17.26         6.92 o
  -3  13   8         26.79         40.90         9.79 o
  -2  13   8          3.56          8.53         7.41 o
  -1  13   8         33.17         40.21        18.53 o
   0  13   8         82.26         55.59        21.05 o
   1  13   8        126.60        135.75        17.34 o
   2  13   8        169.52        171.89        16.07 o
   3  13   8          0.73        -10.55        10.55 o
   4  13   8         28.91         23.01        14.34 o
   5  13   8          8.66          0.29        13.05 o
  -6  14   8         42.22         29.67         8.37 o
  -5  14   8        123.90        117.79        11.31 o
  -4  14   8         41.51         49.37         9.16 o
  -3  14   8         12.67          3.37         8.08 o
  -2  14   8        159.54        157.92        32.93 o
  -1  14   8        141.90        145.24        17.75 o
   0  14   8         57.98         42.33        17.28 o
   1  14   8         12.93         21.17        19.29 o
   2  14   8          0.13          0.43        10.86 o
   3  14   8         15.25         11.72         9.85 o
  -4  15   8         26.88         15.91         9.33 o
  -3  15   8         24.69         12.56         8.93 o
  -2  15   8         40.70         38.42        10.30 o
  -1  15   8          4.53          8.99        15.08 o
   0  15   8         18.14         27.07        12.65 o
   1  15   8        185.41        208.19        26.70 o
   2  15   8        100.05         90.48        18.50 o
  -7   1   9          2.47          2.51         7.54 o
  -6   1   9         95.87        113.98         8.73 o
  -5   1   9          1.03         -3.07         3.07 o
  -4   1   9         67.62         66.09         6.28 o
  -3   1   9          0.46          6.04         4.06 o
  -2   1   9         30.09         30.86         4.59 o
  -1   1   9        525.46        514.63        20.46 o
   0   1   9         21.47         22.47         7.57 o
   1   1   9         10.36          9.96         5.25 o
   2   1   9          5.81          9.66         5.68 o
   3   1   9          0.97         -7.03         7.03 o
   4   1   9         23.99         21.36        10.05 o
   5   1   9          3.21         10.68        10.68 o
   6   1   9         25.79         27.88         8.59 o
   7   1   9          7.74         -2.45         7.07 o
   8   1   9         21.08         43.91        11.77 o
 -11   2   9          1.65          9.42        14.45 o
  -7   2   9          6.92         10.05         7.54 o
  -6   2   9        187.16        186.13        13.14 o
  -5   2   9         10.85          7.22         4.39 o
  -4   2   9          4.65          7.96         3.95 o
  -3   2   9        223.77        229.06         9.63 o
  -2   2   9        798.23        760.28        19.29 o
  -1   2   9         99.72        113.27         8.21 o
   0   2   9          1.79          1.30         5.08 o
   1   2   9        334.94        290.70        23.65 o
   2   2   9         13.06          9.75         4.84 o
   3   2   9        632.45        590.29        23.34 o
   4   2   9        479.38        414.00        27.01 o
   5   2   9         12.45          5.03        10.68 o
   6   2   9          4.11         -8.80         8.80 o
   7   2   9          4.28          5.03        11.94 o
   8   2   9          0.28         11.31        13.19 o
 -11   3   9          0.44         -5.03        13.82 o
 -10   3   9         13.11         27.64        14.45 o
  -7   3   9        246.44        276.42        26.39 o
  -6   3   9        474.44        463.25        16.26 o
  -5   3   9         87.05         84.98        17.28 o
  -4   3   9          5.29          1.05         5.04 o
  -3   3   9        939.23        882.75        20.74 o
  -2   3   9         93.08         92.73        12.21 o
  -1   3   9        452.69        441.08        28.90 o
   0   3   9        274.93        285.74        25.13 o
   1   3   9         38.23         27.16         7.18 o
   2   3   9         16.46         10.30         7.42 o
   3   3   9          7.42         16.03         8.56 o
   4   3   9        205.07        212.39        18.55 o
   5   3   9         76.86         88.58        17.59 o
   6   3   9        129.43        141.98        21.99 o
   7   3   9         65.68         87.32        18.85 o
   8   3   9          1.61         23.87        16.33 o
 -11   4   9         45.89         41.46        17.59 o
 -10   4   9         18.94         21.99        16.33 o
  -7   4   9          1.48         -8.80         8.80 o
  -6   4   9         38.01         46.47         7.11 o
  -5   4   9          0.39          5.16         5.49 o
  -4   4   9        565.52        567.99        19.86 o
  -3   4   9         93.00         96.03         9.13 o
  -2   4   9        189.83        175.26        32.04 o
  -1   4   9          5.57         14.46         6.30 o
   0   4   9         63.50         73.30         8.74 o
   1   4   9         50.99         50.58         7.14 o
   2   4   9         43.79         46.19        12.56 o
   3   4   9       1010.18        987.02        31.40 o
   4   4   9        505.54        510.80        24.90 o
   5   4   9        259.25        233.70        26.39 o
   6   4   9          0.02        -10.05        11.31 o
   7   4   9         23.11         29.53        15.71 o
   8   4   9         13.46         -3.14        13.82 o
  -8   5   9         14.87         14.45        12.56 o
  -7   5   9        212.72        206.68        24.50 o
  -6   5   9        368.57        345.88        25.44 o
  -5   5   9        231.89        239.55        13.98 o
  -4   5   9        113.35        138.51        12.43 o
  -3   5   9       1379.47       1358.37        26.72 o
  -2   5   9        150.89        165.98        11.83 o
  -1   5   9        278.47        277.66        13.95 o
   0   5   9        421.33        405.35        24.91 o
   1   5   9         51.61         40.01        10.10 o
   2   5   9        252.57        238.50        18.11 o
   3   5   9         38.74         71.24        13.24 o
   4   5   9          5.63          4.14        10.22 o
   5   5   9         73.24         69.22        14.29 o
   6   5   9         40.79         20.73        13.82 o
   7   5   9         15.56          7.54        14.45 o
   8   5   9          5.40         -2.51        13.82 o
  -8   6   9        333.02        367.51        30.78 o
  -7   6   9         18.87          1.88        12.56 o
  -6   6   9        362.79        361.80        14.29 o
  -5   6   9        769.13        765.25        39.58 o
  -4   6   9        595.05        571.39        20.78 o
  -3   6   9         18.05          6.59         5.05 o
  -2   6   9          0.55          1.83         6.68 o
  -1   6   9        350.44        318.36        25.36 o
   0   6   9        907.02        915.98        28.22 o
   1   6   9         32.38         34.46        10.55 o
   2   6   9         87.69         97.53        37.38 o
   3   6   9        134.67        161.09        17.18 o
   4   6   9        221.14        266.49        36.12 o
   5   6   9         61.67         46.50        13.88 o
   6   6   9         37.19         37.06        16.33 o
   7   6   9         80.46         76.64        21.36 o
   8   6   9         54.95         60.94        21.99 o
  -8   7   9          1.54          9.42        13.82 o
  -7   7   9         95.00        126.27        23.24 o
  -6   7   9        223.83        275.61        13.82 o
  -5   7   9         61.65         87.54         9.68 o
  -4   7   9         20.47         18.57         6.73 o
  -3   7   9         45.05         42.72         7.51 o
  -2   7   9        719.99        746.91        21.47 o
  -1   7   9        412.94        404.84        17.18 o
   0   7   9         12.12          9.91         9.64 o
   1   7   9        994.57        992.60        34.24 o
   2   7   9        331.01        338.66        28.58 o
   3   7   9        288.49        272.56        22.42 o
   4   7   9        107.93        123.24        17.31 o
   5   7   9         62.42         79.03        15.68 o
   6   7   9         90.88        110.71        18.07 o
   7   7   9         17.75         35.81        17.59 o
  -9   8   9        345.89        349.29        36.44 o
  -8   8   9        439.32        400.80        35.18 o
  -7   8   9         23.11          2.51        13.82 o
  -6   8   9         95.83        121.41        10.83 o
  -5   8   9        684.11        645.02        18.71 o
  -4   8   9        113.12        120.86        10.65 o
  -3   8   9         76.45         75.77         9.08 o
  -2   8   9        203.86        205.09        23.92 o
  -1   8   9        764.44        775.07        22.95 o
   0   8   9        826.05        758.10        32.04 o
   1   8   9        194.52        231.93        19.30 o
   2   8   9        243.11        282.54        22.33 o
   3   8   9         28.89         31.30        22.62 o
   4   8   9        110.76        135.19        17.95 o
   5   8   9          9.09         12.38        18.53 o
   6   8   9         72.01         68.10        15.53 o
   7   8   9         78.46         73.50        21.99 o
  -9   9   9         89.47         30.78        17.59 o
  -8   9   9         13.20         43.35        17.59 o
  -7   9   9        439.09        461.11        37.69 o
  -6   9   9        273.35        289.93        16.95 o
  -5   9   9         22.87         21.46         6.49 o
  -4   9   9         74.12         82.54         9.58 o
  -3   9   9        194.34        219.57        15.92 o
  -2   9   9        854.60        929.86        31.31 o
  -1   9   9        104.61        106.61        14.03 o
   0   9   9         14.68         22.17         7.85 o
   1   9   9        714.64        700.50        28.96 o
   2   9   9        314.01        321.46        45.55 o
   3   9   9         40.10         43.60        12.97 o
   4   9   9         13.25         14.01        11.97 o
   5   9   9        242.17        278.33        25.21 o
   6   9   9        445.84        496.48        32.85 o
  -8  10   9        206.42        134.44        27.01 o
  -7  10   9         21.86         20.47        14.45 o
  -6  10   9         98.84        126.06        16.83 o
  -5  10   9        198.46        220.93        14.31 o
  -4  10   9        237.81        264.72        18.60 o
  -3  10   9         56.28         73.26        13.28 o
  -2  10   9         42.18         54.66        16.33 o
  -1  10   9        458.63        446.97        23.88 o
   0  10   9        368.81        353.45        22.94 o
   1  10   9         80.61        111.65        16.27 o
   2  10   9         77.72        128.39        21.36 o
   3  10   9        352.10        338.74        26.26 o
   4  10   9        112.15        115.31        17.81 o
   5  10   9         10.33         23.51        14.16 o
   6  10   9         26.54         49.33        14.62 o
  -8  11   9          5.09         -6.89        14.66 o
  -7  11   9        171.51        172.09        20.12 o
  -6  11   9        189.77        204.53        13.74 o
  -5  11   9         28.10         30.24         8.07 o
  -4  11   9         71.54         81.45        12.39 o
  -3  11   9        458.33        524.86        38.95 o
  -2  11   9        295.47        315.99        32.04 o
  -1  11   9         48.72         38.95        16.96 o
   0  11   9        111.22        126.58        16.36 o
   1  11   9        187.96        185.87        29.21 o
   2  11   9        434.42        432.28        40.21 o
   3  11   9         38.36         71.38        29.84 o
   4  11   9         97.17        113.31        19.09 o
   5  11   9        210.02        185.12        22.35 o
  -7  12   9         66.42         57.37         7.80 o
  -6  12   9         27.00         28.85         7.38 o
  -5  12   9        316.27        308.26        15.06 o
  -4  12   9        315.35        315.17        17.63 o
  -3  12   9         17.97         19.43        11.72 o
  -2  12   9        129.10        126.27        23.87 o
  -1  12   9        454.72        440.38        35.18 o
   0  12   9        313.37        385.10        37.06 o
   1  12   9         50.60         29.93        12.07 o
   2  12   9          4.09          0.54        11.62 o
   3  12   9        231.56        216.09        22.27 o
   4  12   9        205.84        275.65        27.10 o
  -6  13   9        229.82        202.36        19.40 o
  -5  13   9         23.73         34.65         8.16 o
  -4  13   9        182.31        152.68        12.68 o
  -3  13   9        425.52        435.92        22.23 o
  -2  13   9        259.84        240.53        21.99 o
  -1  13   9         12.80         19.47        17.59 o
   0  13   9         87.10         84.18        22.62 o
   1  13   9        283.49        341.79        27.50 o
   2  13   9        296.71        321.07        49.94 o
   3  13   9         95.49        102.45        19.73 o
  -4  14   9        318.88        326.28        17.04 o
  -3  14   9         61.11         67.72        12.11 o
  -2  14   9         25.61         13.28        11.32 o
  -1  14   9        183.02        180.57        47.12 o
   0  14   9        208.03        220.89        22.16 o
   1  14   9         73.27         16.96        19.47 o
   2  14   9          0.16         11.25        13.51 o
  -7   0  10          7.69         20.73        10.68 o
  -6   0  10       2093.93       2090.09        56.54 o
  -5   0  10       1125.06       1079.30        28.59 o
  -4   0  10         15.99         -8.17        10.68 o
  -3   0  10        139.74        143.17        12.97 o
  -2   0  10        277.64        278.00        15.21 o
  -1   0  10         86.43        111.19        19.47 o
   0   0  10       1340.58       1331.20        52.14 o
   1   0  10         16.63         42.72        16.96 o
   2   0  10       1276.22       1300.42        55.28 o
   3   0  10       1774.48       1667.30        65.33 o
  -7   1  10       1518.42       1482.36        46.17 o
  -6   1  10       1049.52        996.05        25.39 o
  -5   1  10        470.47        519.29        16.42 o
  -4   1  10       1692.62       1654.34        25.49 o
  -3   1  10       3655.97       3583.02        61.96 o
  -2   1  10       1076.60       1042.56        54.03 o
  -1   1  10         57.02         46.61         7.30 o
   0   1  10       1366.79       1326.75        55.51 o
   1   1  10       2164.10       2100.26        36.05 o
   2   1  10         10.00          9.42        15.08 o
   3   1  10        281.91        274.53        34.55 o
  -7   2  10        232.34        238.66        13.88 o
  -6   2  10       1336.14       1325.33        40.77 o
  -5   2  10       1429.20       1380.96        32.27 o
  -4   2  10        135.93        151.20        11.31 o
  -3   2  10        187.07        194.42        32.35 o
  -2   2  10       1344.93       1398.20        36.42 o
  -1   2  10       1917.19       1869.64        84.50 o
   0   2  10       1209.88       1195.12        35.53 o
   1   2  10         27.69         18.02        11.08 o
   2   2  10       1112.98       1094.32        36.44 o
   3   2  10       1782.68       1769.07        67.85 o
   4   2  10        662.45        678.48        46.49 o
  -7   3  10        532.27        574.19        22.62 o
  -6   3  10         29.90         21.49        16.65 o
  -5   3  10        155.34        181.94        14.19 o
  -4   3  10       1809.01       1768.77        31.26 o
  -3   3  10       1284.57       1277.95        34.37 o
  -2   3  10        418.23        429.52        21.99 o
  -1   3  10        202.08        225.01        18.88 o
   0   3  10       1124.29       1155.49        35.09 o
   1   3  10       1183.55       1189.10        36.86 o
   2   3  10       1281.88       1173.52        54.66 o
   3   3  10         32.97         37.69        20.10 o
   4   3  10        565.56        554.72        44.60 o
   6   3  10        450.95        426.56        32.67 o
   7   3  10         20.56         33.92        15.71 o
  -7   4  10        506.99        598.69        35.81 o
  -6   4  10        850.58        888.33        20.86 o
  -5   4  10       1438.04       1441.89        33.20 o
  -4   4  10        781.82        756.45        28.58 o
  -3   4  10        157.31        185.86        16.96 o
  -2   4  10       1957.10       2008.56        45.25 o
  -1   4  10       3656.17       3552.51        69.42 o
   0   4  10        179.67        194.89        19.09 o
   1   4  10         13.85         -2.86        11.62 o
   2   4  10        524.43        497.55        39.58 o
   3   4  10       1358.56       1357.58        61.57 o
   4   4  10        199.06        229.71        20.19 o
   5   4  10          0.00          7.79        10.06 o
   6   4  10        211.22        236.21        29.53 o
   7   4  10        677.43        665.91        41.46 o
  -7   5  10        441.99        496.29        33.92 o
  -6   5  10          4.59          3.20         5.98 o
  -5   5  10          9.79         11.74         7.11 o
  -4   5  10        808.45        841.97        48.69 o
  -3   5  10        909.80        958.23        30.76 o
  -2   5  10        322.79        333.80        21.82 o
  -1   5  10        649.32        624.73        29.53 o
   0   5  10       2021.12       1995.11        47.97 o
   1   5  10       1496.66       1502.07        60.94 o
   2   5  10       1522.54       1424.80        61.57 o
   3   5  10          1.92          8.39        15.08 o
   4   5  10        582.52        595.55        28.32 o
   5   5  10        535.87        555.22        28.70 o
   6   5  10        258.46        273.28        31.41 o
   7   5  10          8.45         -0.63        14.45 o
  -8   6  10         35.94          8.17        13.19 o
  -7   6  10        194.04        263.22        30.15 o
  -6   6  10        841.58        898.24        24.06 o
  -5   6  10        894.96        851.69        26.39 o
  -4   6  10        458.35        396.06        19.06 o
  -3   6  10        145.86        196.99        28.58 o
  -2   6  10       1232.59       1170.67        35.50 o
  -1   6  10       1115.90       1144.87        39.58 o
   0   6  10         57.42         52.05        15.71 o
   1   6  10          1.00          8.60         9.13 o
   2   6  10        458.24        508.32        25.80 o
   3   6  10        815.15        784.85        31.07 o
   4   6  10        410.80        398.23        25.10 o
   5   6  10          0.84          0.09        10.49 o
   6   6  10         86.63        107.43        21.99 o
  -8   7  10        434.10        445.41        37.06 o
  -7   7  10        347.61        350.55        35.81 o
  -6   7  10        103.69        104.77        10.91 o
  -5   7  10         23.14         20.53         7.89 o
  -4   7  10        297.24        312.17        18.13 o
  -3   7  10        730.75        736.13        26.57 o
  -2   7  10        185.68        209.81        43.35 o
  -1   7  10        171.78        204.20        19.76 o
   0   7  10        584.54        639.00        43.98 o
   1   7  10        983.39        989.45        33.04 o
   2   7  10        146.86        139.17        40.21 o
   3   7  10          0.62         -4.85         9.29 o
   4   7  10         84.35         81.63        16.33 o
   5   7  10        282.60        323.45        26.83 o
   6   7  10         96.53        108.96        18.74 o
  -8   8  10         10.40          5.65        15.08 o
  -7   8  10         54.34         66.59        20.73 o
  -6   8  10        313.18        314.82        16.12 o
  -5   8  10        496.24        502.10        20.91 o
  -4   8  10         26.29         39.36         9.61 o
  -3   8  10        111.07        114.80        14.03 o
  -2   8  10       1010.61        947.98        49.00 o
  -1   8  10        632.97        615.46        22.16 o
   0   8  10        516.80        484.72        24.45 o
   1   8  10         20.50          8.13         9.98 o
   2   8  10        573.92        606.38        28.53 o
   3   8  10        239.89        224.98        21.73 o
   4   8  10        105.62        134.76        19.02 o
   5   8  10         73.69         65.05        16.59 o
   6   8  10        262.81        296.48        32.04 o
  -8   9  10        338.61        356.83        38.95 o
  -7   9  10        299.26        273.90        35.18 o
  -6   9  10         63.44         68.68        10.37 o
  -5   9  10        199.11        212.29        15.98 o
  -4   9  10        595.87        603.89        27.96 o
  -3   9  10        292.92        274.84        19.14 o
  -2   9  10          7.83          4.18        10.05 o
  -1   9  10         16.95         33.07        10.87 o
   0   9  10         83.72        139.08        20.10 o
   1   9  10        510.05        483.40        26.81 o
   2   9  10         83.65        103.43        21.99 o
   3   9  10          2.72         -4.92        11.03 o
   4   9  10        132.38        173.39        20.83 o
   5   9  10        324.11        279.20        25.40 o
  -7  10  10         79.54         90.46        25.13 o
  -6  10  10        180.91        191.69        15.42 o
  -5  10  10        151.97        155.14        15.34 o
  -4  10  10         17.52         36.17        10.26 o
  -3  10  10         45.39         75.62        13.86 o
  -2  10  10        154.24        156.27        17.36 o
  -1  10  10        246.04        259.45        28.90 o
   0  10  10        105.44        106.14        15.92 o
   1  10  10         80.02         81.32        14.79 o
   2  10  10        192.95        195.37        20.93 o
   3  10  10        103.40        119.57        26.39 o
   4  10  10         20.70         36.47        15.39 o
  -6  11  10          1.64         -0.10         6.89 o
  -5  11  10        222.05        238.34        18.26 o
  -4  11  10        473.61        488.99        24.49 o
  -3  11  10        211.50        225.23        21.88 o
  -2  11  10          4.54        -10.68        10.68 o
  -1  11  10          7.76          7.54        13.19 o
   0  11  10        295.54        302.52        24.06 o
   1  11  10        231.35        244.05        22.78 o
   2  11  10        135.04        128.88        18.85 o
   3  11  10         41.31         28.02        23.24 o
   4  11  10        339.09        321.38        27.27 o
  -5  12  10         36.82         23.86         9.07 o
  -4  12  10          0.18          1.59         7.86 o
  -3  12  10         74.92        132.69        25.76 o
  -2  12  10         71.45         91.72        22.62 o
  -1  12  10        120.18        157.06        25.13 o
   0  12  10          0.09         -9.42        14.45 o
   1  12  10         53.99         44.01        17.59 o
   2  12  10        109.48        123.68        19.02 o
  -4  13  10        161.46        158.43        15.25 o
  -3  13  10        108.01         72.87        21.99 o
  -2  13  10         32.26         12.56        16.33 o
  -1  13  10         13.41         41.46        18.85 o
   0  13  10        116.06         96.75        23.24 o
   1  13  10         23.41          8.17        16.33 o
  -7   1  11         26.34          9.62         7.07 o
  -6   1  11          0.61          3.40        13.51 o
  -5   1  11         99.10        123.89        16.02 o
  -4   1  11          6.84          5.29         8.41 o
  -3   1  11        499.22        429.01        22.43 o
  -2   1  11        530.95        469.17        23.98 o
  -1   1  11         14.23         -0.16        10.43 o
   0   1  11         17.76          5.37        10.82 o
   1   1  11          1.88         -3.46        11.11 o
   2   1  11          1.46          0.50        12.21 o
   3   1  11          1.84         -0.63        18.22 o
  -7   2  11          2.87          3.05         6.60 o
  -6   2  11         62.53         73.82        10.69 o
  -5   2  11          2.61          6.58         7.21 o
  -4   2  11        158.74        175.22        16.81 o
  -3   2  11          2.99         -5.70         8.21 o
  -2   2  11        577.99        534.57        25.52 o
  -1   2  11          2.77         -8.21         8.21 o
   0   2  11         31.33         40.63        13.10 o
   1   2  11         37.80         32.75        16.96 o
   2   2  11         18.47         49.09        14.19 o
   3   2  11        146.07        186.58        31.41 o
   4   2  11          0.57         10.05        20.73 o
  -7   3  11          0.33          8.80         8.17 o
  -6   3  11          0.12          7.71         6.55 o
  -5   3  11        142.81        154.56        14.16 o
  -4   3  11         20.02         18.79        11.94 o
  -3   3  11        687.49        586.58        39.58 o
  -2   3  11        377.10        361.70        23.43 o
  -1   3  11          0.31         -9.10         9.10 o
   0   3  11          4.25         -9.65         9.65 o
   1   3  11          6.27          7.81        12.21 o
   2   3  11         11.00          0.52        11.72 o
   3   3  11         35.59         27.01        21.99 o
   4   3  11          8.10         35.81        23.24 o
  -7   4  11          5.79         10.05         8.17 o
  -6   4  11         16.65         31.95         8.16 o
  -5   4  11         14.40         14.34         7.42 o
  -4   4  11         52.98         44.43        15.39 o
  -3   4  11         11.57         -2.42         9.30 o
  -2   4  11        119.82        131.93        16.86 o
  -1   4  11        223.80        209.56        19.32 o
   0   4  11         45.58         54.79        13.77 o
   1   4  11          0.43        -10.55        10.55 o
   2   4  11        106.12        103.66        26.39 o
   3   4  11        213.13        258.83        36.44 o
   4   4  11          7.79         18.85        22.62 o
   5   4  11          5.93         -9.42        21.99 o
  -7   5  11         94.26         80.68        12.56 o
  -6   5  11         38.26         35.64         9.42 o
  -5   5  11         15.44         24.12         8.36 o
  -4   5  11        263.35        263.15        17.77 o
  -3   5  11         98.68        110.57        21.99 o
  -2   5  11          2.12        -11.94        11.94 o
  -1   5  11          0.81          3.04        10.63 o
   0   5  11        161.15        158.89        18.59 o
   1   5  11         87.76         85.60        15.97 o
   2   5  11         18.15         42.72        21.36 o
   3   5  11         91.52         72.87        26.39 o
   4   5  11        165.95        157.68        33.30 o
   5   5  11         46.49         40.83        27.01 o
  -7   6  11         61.89         54.03        18.85 o
  -6   6  11         61.86         79.54        16.33 o
  -5   6  11        168.92        184.19        15.92 o
  -4   6  11         23.47          6.22        22.62 o
  -3   6  11        253.88        241.86        30.15 o
  -2   6  11         60.95         60.77        13.75 o
  -1   6  11        114.38        122.95        17.06 o
   0   6  11         45.34         35.01        13.24 o
   1   6  11         16.79         30.15        19.47 o
   2   6  11         58.20         64.71        25.76 o
   3   6  11         63.68         87.95        27.01 o
   4   6  11         29.97         18.22        22.62 o
   5   6  11         27.33         30.15        26.39 o
  -8   7  11         45.61         26.39        16.96 o
  -7   7  11         78.86         80.41        21.99 o
  -6   7  11         35.96         20.73         7.30 o
  -5   7  11          0.52         10.93         7.74 o
  -4   7  11        240.40        247.90        19.14 o
  -3   7  11        137.72        128.16        25.13 o
  -2   7  11         29.04         54.66        18.85 o
  -1   7  11          8.85         19.27        11.90 o
   0   7  11        291.55        317.67        38.01 o
   1   7  11        338.17        306.57        36.44 o
   2   7  11          0.18         24.50        20.73 o
   3   7  11         33.37         42.72        26.39 o
   4   7  11        189.35        168.36        34.55 o
   5   7  11        152.43        191.61        39.58 o
  -7   8  11          5.68         -9.42        14.45 o
  -6   8  11        361.04        385.10        23.24 o
  -5   8  11        465.30        459.67        21.48 o
  -4   8  11         34.28         37.54         9.86 o
  -3   8  11         65.25        110.57        23.87 o
  -2   8  11        154.52        175.90        28.90 o
  -1   8  11         64.42         56.66        14.19 o
   0   8  11         36.34         17.59        18.85 o
   1   8  11         16.15         -3.77        18.22 o
   2   8  11         60.92         54.03        24.50 o
   3   8  11        115.51        153.29        33.30 o
   4   8  11        120.32        108.68        30.78 o
  -7   9  11        225.76        263.85        35.18 o
  -6   9  11          2.53          1.26         6.74 o
  -5   9  11         95.79        101.08        13.32 o
  -4   9  11        100.36        122.07        14.99 o
  -3   9  11        120.51         90.46        23.24 o
  -2   9  11         31.82         26.39        19.47 o
  -1   9  11        139.45        193.49        30.78 o
   0   9  11        459.97        469.91        40.83 o
   1   9  11        373.12        438.50        44.60 o
   2   9  11         74.75         70.36        25.76 o
   3   9  11          0.91          3.14        21.36 o
   4   9  11         84.23        102.41        38.01 o
  -6  10  11        538.78        595.37        54.03 o
  -5  10  11        316.24        340.74        37.38 o
  -4  10  11         89.85         82.72        13.57 o
  -3  10  11          0.67        -15.71        15.71 o
  -2  10  11        167.67        116.85        26.39 o
   0  10  11          7.24         15.71        18.22 o
   1  10  11         36.20         69.10        22.62 o
   2  10  11        193.97        196.86        23.56 o
   3  10  11        200.18        158.47        31.41 o
  -5  11  11         49.62         59.76        11.47 o
  -4  11  11        135.09        148.43        16.96 o
  -3  11  11        168.09        169.62        32.04 o
  -2  11  11         60.92         76.64        25.13 o
   1  11  11        223.15        190.42        37.69 o
  -7   0  12         64.71         81.04        15.71 o
  -6   0  12        418.79        424.68        28.27 o
  -4   0  12         42.26         48.37        17.59 o
  -3   0  12        943.15        916.57        46.49 o
  -2   0  12       1234.61       1216.23        54.03 o
  -1   0  12        417.34        442.90        37.06 o
   0   0  12         15.93         37.06        18.85 o
   1   0  12       1115.19       1125.14        57.17 o
   2   0  12       1091.56        996.36        55.91 o
   3   0  12        638.68        573.57        47.74 o
  -7   1  12          6.31         11.40         7.85 o
  -6   1  12        148.09        176.73        22.93 o
  -5   1  12        884.99        901.33        29.24 o
  -4   1  12        651.53        612.45        26.85 o
  -3   1  12        228.08        241.80        20.62 o
  -2   1  12        291.06        324.35        23.94 o
  -1   1  12        889.23        959.33        35.08 o
   0   1  12       1372.40       1314.38        41.98 o
   1   1  12        243.66        251.61        23.99 o
   2   1  12         52.05         52.53        16.65 o
   3   1  12        120.21        149.07        21.99 o
   4   1  12        198.80        204.17        35.18 o
  -7   2  12        471.47        513.41        20.93 o
  -6   2  12        486.73        505.09        28.27 o
  -5   2  12        130.49        129.44        14.64 o
  -4   2  12        251.96        309.71        32.67 o
  -3   2  12        938.87        954.27        33.52 o
  -2   2  12       1147.36       1180.71        37.75 o
  -1   2  12        272.47        263.83        22.87 o
   0   2  12         82.20         81.09        23.87 o
   1   2  12        604.46        615.51        31.76 o
   2   2  12        472.58        532.42        34.17 o
   3   2  12        193.83        228.04        35.81 o
   4   2  12          0.02         15.71        24.50 o
  -7   3  12         62.51         40.21        11.94 o
  -6   3  12         47.06         78.55        11.39 o
  -5   3  12        429.71        463.45        21.74 o
  -4   3  12        677.46        658.37        40.83 o
  -3   3  12        224.32        201.07        19.55 o
  -2   3  12         81.01         59.70        13.99 o
  -1   3  12        299.48        315.88        33.92 o
   0   3  12        620.06        617.08        53.40 o
   1   3  12        290.23        268.19        32.67 o
   2   3  12          5.93         19.04        14.31 o
   3   3  12        675.25        765.80        54.66 o
   4   3  12        690.27        694.81        55.28 o
   5   3  12        253.12        223.02        40.83 o
  -7   4  12        808.05        799.10        30.78 o
  -6   4  12        648.16        651.55        24.17 o
  -5   4  12        141.19        129.34        14.62 o
  -4   4  12        150.82        155.44        15.99 o
  -3   4  12        526.65        630.10        41.46 o
  -2   4  12        594.01        561.82        32.98 o
  -1   4  12        162.02        146.69        21.05 o
   0   4  12        100.82        129.34        26.39 o
   1   4  12        125.54        115.19        18.40 o
   2   4  12        264.38        214.22        33.30 o
   3   4  12         98.29        111.82        30.15 o
   4   4  12          1.02         28.90        26.39 o
  -7   5  12        140.57        140.72        15.08 o
  -6   5  12        122.84        138.99        13.83 o
  -5   5  12        325.01        365.05        20.44 o
  -4   5  12        397.03        389.43        21.83 o
  -3   5  12         57.07         51.51        19.47 o
  -2   5  12         46.91         91.24        15.53 o
  -1   5  12        553.30        531.80        28.87 o
   0   5  12        531.30        520.43        29.98 o
   1   5  12        275.50        265.26        25.02 o
   2   5  12          5.54         30.15        22.62 o
   3   5  12        465.41        543.41        51.51 o
   4   5  12        636.31        627.59        55.28 o
  -7   6  12        337.95        325.66        16.24 o
  -6   6  12        502.66        513.34        21.69 o
  -5   6  12         45.78         58.06        11.50 o
  -4   6  12          3.48         -7.18         7.18 o
  -3   6  12        297.45        288.35        35.18 o
  -2   6  12        211.87        224.90        32.04 o
  -1   6  12         27.15         22.10        12.86 o
   0   6  12         15.00         19.32        14.13 o
   1   6  12        236.07        241.24        35.81 o
   2   6  12        637.66        604.35        50.26 o
   3   6  12        154.65        155.80        33.30 o
   4   6  12         18.30         -6.28        21.99 o
  -6   7  12        130.90        116.90        31.73 o
  -5   7  12        362.37        418.66        30.15 o
  -4   7  12        376.89        389.42        22.42 o
  -3   7  12         83.27         84.18        23.24 o
  -2   7  12        173.99        180.93        30.15 o
  -1   7  12        355.43        359.79        47.12 o
   0   7  12        308.82        301.53        26.36 o
   1   7  12        230.26        250.03        36.44 o
   2   7  12          3.02         23.87        21.36 o
   3   7  12        191.75        207.31        38.32 o
  -6   8  12        166.15        187.17        27.64 o
  -5   8  12         33.28         27.77        18.53 o
  -4   8  12         53.69         63.91        13.11 o
  -3   8  12        358.05        366.88        38.95 o
  -2   8  12        234.86        334.84        39.58 o
  -1   8  12          4.55        -14.45        14.45 o
   0   8  12         77.18         96.12        27.01 o
   1   8  12        364.89        398.92        43.98 o
   2   8  12        451.27        463.00        49.63 o
  -5   9  12        231.17        252.61        19.47 o
  -4   9  12        320.96        306.32        21.73 o
  -3   9  12         31.34          8.17        19.47 o
  -2   9  12         76.21        104.28        25.76 o
  -1   9  12        228.85        256.31        36.44 o
   0   9  12        172.73        148.89        30.15 o
   1   9  12         20.51         30.15        21.99 o
  -3  10  12        175.06        179.67        32.04 o
  -2  10  12        218.02        211.71        33.30 o
  -7   1  13         28.09         19.84         9.10 o
  -6   1  13          2.70         -7.54         9.42 o
  -4   1  13          7.19        -14.45        14.45 o
  -3   1  13          5.99         -7.46        19.47 o
  -2   1  13         55.68         43.35        14.22 o
  -1   1  13         11.65        -13.13        18.53 o
   0   1  13          1.37        -16.65        16.65 o
   1   1  13         10.99          2.46        14.64 o
   2   1  13          0.11         -2.01        15.97 o
   3   1  13          0.01        -14.64        14.64 o
  -7   2  13          5.27          7.12         7.96 o
  -6   2  13         56.79         64.08        14.45 o
  -5   2  13          6.50          9.10         9.18 o
  -4   2  13         18.82        -13.82        13.82 o
  -3   2  13         52.56         46.18        13.30 o
  -2   2  13         25.81         34.73        16.65 o
  -1   2  13         42.67         51.79        17.59 o
   0   2  13          5.54        -13.51        13.51 o
   1   2  13         15.40          8.48        14.66 o
   2   2  13         61.85         48.47        18.40 o
   3   2  13         36.64         -3.74        16.62 o
  -6   3  13          0.92         10.68        10.68 o
  -5   3  13         78.19         60.06        15.71 o
  -4   3  13          1.89         -6.91        16.33 o
  -3   3  13          4.38        -12.56        15.08 o
  -2   3  13        195.58        187.12        20.86 o
  -1   3  13         69.86         77.27        17.10 o
   0   3  13          3.17         -2.83        13.05 o
   1   3  13         13.80          8.20        14.64 o
   2   3  13          0.27        -14.43        14.43 o
   3   3  13          4.17        -16.33        21.99 o
  -6   4  13         24.30         18.85        10.68 o
  -5   4  13         59.02         60.21        13.51 o
  -4   4  13          3.25         10.68        16.96 o
  -3   4  13         85.35         70.36        23.24 o
  -2   4  13        112.84        116.98        22.30 o
  -1   4  13          3.51         -4.60        15.71 o
   0   4  13          0.07        -10.78        13.50 o
   1   4  13         11.39         -0.46        14.58 o
   2   4  13         80.34         72.10        19.04 o
  -6   5  13         15.13         24.80        10.05 o
  -5   5  13         45.78         84.09        13.43 o
  -4   5  13         66.13         79.37        38.32 o
  -3   5  13          0.07         -5.03        16.96 o
  -2   5  13         12.23          8.80        19.47 o
  -1   5  13         48.08         41.82        15.77 o
   0   5  13         70.76         72.20        17.31 o
   1   5  13        155.71        183.84        23.74 o
   2   5  13          1.49         -3.14        22.62 o
  -5   6  13         51.87         58.18        11.60 o
  -4   6  13         20.19         19.41        10.99 o
  -3   6  13        254.84        255.69        33.92 o
  -2   6  13        175.83        128.16        28.90 o
  -1   6  13         15.80         16.33        15.28 o
   0   6  13         53.53         82.37        24.50 o
   1   6  13         69.42         42.14        18.20 o
  -4   7  13        172.21        173.95        18.48 o
  -3   7  13         86.64         69.10        24.50 o
  -2   7  13         29.52         26.39        21.36 o
  -1   7  13         25.56         19.47        20.73 o
   0   7  13        163.45        161.19        30.15 o
  -3   0  14        145.58        121.87        26.39 o
  -2   0  14        158.70         81.04        25.13 o
  -1   0  14          1.11        -15.08        19.47 o
   0   0  14        204.88        224.90        37.06 o
  -4   1  14         30.78        -12.56        17.59 o
  -3   1  14         21.66          1.88        18.85 o
  -2   1  14        194.45        203.06        22.40 o
  -1   1  14        380.36        405.77        31.09 o
   0   1  14        113.74        108.77        20.43 o
  -4   2  14        167.59        172.76        30.15 o
  -3   2  14         85.12         56.54        22.62 o
  -2   2  14         21.55          8.17        13.77 o
  -1   2  14         56.08         62.21        20.73 o
   0   2  14        367.64        359.97        41.46 o
  -3   3  14         56.87         62.19        23.24 o
  -2   3  14        237.82        249.32        24.95 o
  -1   3  14        293.30        261.50        25.66 o
                                                
